# Supplementary material for: A Type I and Type II microsatellite linkage map of Rainbow trout (Oncorhynchus mykiss) with presumptive coverage of all chromosome arms
Source: BMC Genomics. 2006 Nov 30;7:302. doi: 10.1186/1471-2164-7-302 (PMC1698487; doi:10.1186/1471-2164-7-302)
Supplement: Additional file 1 — Correspondence of the map reported in this study with already published linkage maps and with chromosome identified by FISH. Number of markers and crossovers per linkage group. [file 1471-2164-7-302-S1.xls]

## Sheet: Feuil1
Nichols et al.	Danzmann et al.	Phyllips et al.			This map
Linkage group	Linkage group	Linkage group	Chromosome n°	Structure	Linkage group	Structure	1 C.O.	2 C.O.	3 C.O.	4 C.O.	5 C.O.	6 C.O.	Numb. of Markers
OA-I	RT1	LG1	sex	ACRO./SUBTELO.	RT1	ACRO.	65	2	0	0	0	0	24
OA-II	RT2	LG2	13	META.	RT2A	ACRO.	30	2	0	0	0	0	24
					RT2B	ACRO.	44	2	0	0	0	0	25
OA-III	RT3	LG3	14	META.	RT3	META.	64	22	1	2	0	0	24
OA-IV	?	LG4	25	ACRO.	RT4	ACRO.	36	0	0	0	0	0	7
OA-V	RT5	LG5	22	META.	RT5	META.	66	16	1	0	0	0	18
OA-VI	RT6	LG6	1	META.	RT6	META.	54	34	1	0	0	0	24
OA-VII	RT7	LG7	15	META.	RT7	META.	67	25	2	0	0	0	27
OA-VIII	RT8	LG8	5	META.	RT8+RT28	META.	51	15	0	0	0	0	30
OA-IX	RT9	LG9	12	META.	RT9	META.	69	25	0	0	0	0	63
OA-X	RT10	LG10	6	META.	RT10	META.	62	28	0	0	0	0	33
OA-XI	RT11	LG11	27	ACRO.	RT11	ACRO.	51	0	1	0	0	0	24
OA-XII	RT12	LG12	7	META.	RT12	META.	63	29	1	0	0	0	54
OA-XIII	RT13	LG13	28	ACRO.	RT13	ACRO.	61	1	0	0	0	0	20
OA-XIV	RT14	LG14	19	META.	RT14	META.	56	32	2	1	0	0	36
OA-XV	RT15	LG15	21	META.	RT15	META.	60	21	0	0	0	0	30
OA-XVI	RT16	LG16	18	META.	RT16	META.	60	29	4	0	0	0	47
OA-XVII	RT17	LG17	20	META.	RT17	META.	55	13	3	3	0	0	20
OA-XVIII	RT18	LG18	26	ACRO.	RT18	ACRO.	47	0	0	0	0	0	14
OA-XIX	RT19	LG19	11	META.	RT19	META.	46	30	2	1	0	0	28
OA-XX	RT20	LG20	10	META.	RT20	META.	53	27	1	0	0	0	37
OA-XXI	RT21	LG21	9	META.	RT21	META.	51	32	2	3	0	0	36
OA-XXII	RT22	LG22	16	META.	RT22	META.	65	20	0	0	0	0	20
OA-XXIII	RT23	LG23	8	META.	RT23	META.	46	37	5	1	0	1	40
OA-XXIV	RT24	LG24	4	META.	RT24	META.	60	13	1	0	0	0	25
OA-XXV	RT25	LG25	29	ACRO.	RT25	ACRO.	32	3	0	0	0	0	10
OA-XXVI	RT26	LG26	24	ACRO.	RT26	ACRO.	67	1	0	0	0	0	18
OA-XXVII	RT27	LG27	2	META.	RT27	META.	57	28	0	0	0	0	43
OA-XXVIII (AFLP)
	RT28
OA-XXIV	RT29	LG29	17	META.	RT29	META.	57	24	4	2	0	0	45
OA-XXX	RT30	LG30	23	ACRO.	RT30	ACRO.	56	3	0	0	0	0	19
OA-XXXI	RT31	LG31	3	META.	RT31	META.	52	38	1	0	0	0	37
