# Supplementary material for: A Type I and Type II microsatellite linkage map of Rainbow trout (Oncorhynchus mykiss) with presumptive coverage of all chromosome arms
Source: BMC Genomics. 2006 Nov 30;7:302. doi: 10.1186/1471-2164-7-302 (PMC1698487; doi:10.1186/1471-2164-7-302)
Supplement: Additional file 2 — EST accession number or reference for microsatellite loci unavailable in GENBANK. [file 1471-2164-7-302-S2.xls]

## Sheet: ANNOTOK
Markers	UniGene Contig Name	UniGene Contig Description	TIGR Contig Name	TIGR Contig Description
OMM5129	Omy.12202	Transcribed locus, weakly similar to XP_508501.1 PREDICTED: similar to RIKEN cDNA 1810059G22 [Pan troglodytes]	TC79242	UP|Q8R193 (Q8R193) Calcium/calmodulin-dependent protein kinase 1D, partial (30%)
OMM5132	Omy.3130	Transcribed locus, weakly similar to NP_036457.1 microtubule-associated protein, RP/EB family, member 1; adenomatous polyposis coli-binding protein EB1 [Homo sapiens]	TC78149	similar to UP|Q9W6M6 (Q9W6M6) EB1, partial (85%)
OMM5133	Omy.19572	Transcribed locus, moderately similar to NP_004107.1 FK506-binding protein 1B isoform a [Homo sapiens]	TC69963	homologue to UP|Q642J1 (Q642J1) Zgc:103752, complete
OMM5137	Omy.8710	Transcribed locus, weakly similar to XP_541552.1 PREDICTED: similar to glutaminyl-peptide cyclotransferase-like [Canis familiaris]	TC70957	weakly similar to UP|Q66KH1 (Q66KH1) MGC84238 protein, partial (87%)
OMM5147	Omy.5522		TC71865	homologue to UP|Q6EE24 (Q6EE24) IRF2, partial (6%)
OMM5149			TC88647	UP|Q6TXI9 (Q6TXI9) LRRGT00010, partial (17%)
OMM5160	Omy.21527		TC89324	weakly similar to UP|IPKG_HUMAN (Q9Y2B9) cAMP-dependent protein kinase inhibitor, gamma form (PKI-gamma), partial (30%)
OMM5161	Omy.15299		TC72318	UP|Q6TXI9 (Q6TXI9) LRRGT00010, partial (16%)
OMM5165	Omy.21336		TC81283	weakly similar to UP|Q9YIA5 (Q9YIA5) Complement C3-Q2, partial (6%)
OMM5168	Omy.20817		TC72749	weakly similar to UP|LECH_HUMAN (P07306) Asialoglycoprotein receptor 1 (Hepatic lectin H1) (ASGPR) (ASGP-R), partial (7%)
OMM5174	Omy.1378		TC79751	weakly similar to UP|Q8S8G7 (Q8S8G7) PttA-like transposon protein (Fragment), partial (6%)
OMM5185			TC72865	similar to UP|Q9VNS7 (Q9VNS7) CG14454-PA (CG32453-PA) (RE01153p), partial (12%)
OMM5188	Omy.3899	Transcribed locus, weakly similar to NP_059979.2 kallikrein 15 isoform 4 preproprotein; prostinogen; ACO protease; kallikrein-like serine protease [Homo sapiens]	TC82960
OMM5200			TC83002	similar to UP|Q9UI79 (Q9UI79), partial (18%)
OMM5205	Omy.24010	Transcribed locus, moderately similar to NP_989854.1 talin [Gallus gallus]	TC73719	similar to UP|Q8CDM9 (Q8CDM9) Mus musculus adult male testis cDNA, RIKEN full-length enriched library, clone:4931402J01 product:talin 2, full insert sequence, partial (3%)
OMM5210	Omy.487		TC82312	similar to UP|Q99KF9 (Q99KF9) Lrpprc protein, partial (30%)
OMM5216	Omy.12403	Transcribed locus, moderately similar to XP_354690.2 RIKEN cDNA 2610021K21 [Mus musculus]	TC83217
OMM5222	Omy.7970	Transcribed locus, weakly similar to NP_005018.1 phosphoinositide-3-kinase, regulatory subunit, polypeptide 2 (p85 beta); phosphatidylinositol 3-kinase, regulatory subunit, polypeptide 2 (p85 beta) [Homo sapiens]	TC84829	weakly similar to UP|P70304 (P70304) Phosphoinositide 3-kinase p85alpha, partial (13%)
OMM5233	Omy.8681	Transcribed locus, strongly similar to XP_531639.1 PREDICTED: similar to ATP synthase beta chain, mitochondrial precursor [Canis familiaris]	TC78159	homologue to UP|ATPB_CYPCA (Q9PTY0) ATP synthase beta chain, mitochondrial precursor , partial (97%)
OMM5242	Omy.5087	Transcribed locus, weakly similar to XP_515424.1 PREDICTED: hypothetical protein XP_515424 [Pan troglodytes]	TC80019
OMM5244	Omy.9177	Transcribed locus, weakly similar to XP_421299.1 PREDICTED: similar to neurexin III [Gallus gallus]	TC71930
OMM5246	Omy.10931	Transcribed locus, weakly similar to NP_775889.1 hypothetical protein FLJ90652 [Homo sapiens]	TC79883	similar to UP|Q6Y2K3 (Q6Y2K3) LP9167 protein, partial (61%)
OMM5266	Omy.7087	Transcribed locus, moderately similar to NP_081602.2 myeloid/lymphoid or mixed lineage-leukemia translocation to 3 homolog [Mus musculus]	TC81432	similar to UP|Q8VDR6 (Q8VDR6) Myeloid/lymphoid or mixed lineage-leukemia translocation to 3 homolog, partial (28%)
OMM5267	Omy.23948	Transcribed locus, weakly similar to XP_509613.1 PREDICTED: similar to 5-lipoxygenase activating protein (FLAP)	TC89487	weakly similar to UP|Q9D138 (Q9D138) Mus musculus 18-day embryo whole body cDNA, RIKEN full-length enriched library, clone:1110031F21 product:arachidonate 5-lipoxygenase activating protein, full insert sequence (Arachidonate 5-lipoxygenase activating protein), partial (77%)
OMM5269			TC81774	UP|Q69566 (Q69566) U88, partial (6%)
OMM5270	Omy.2164		TC73351	UP|Q6TXI7 (Q6TXI7) LRRGT00012, partial (3%)
OMM5318	Omy.6041	Transcribed locus, weakly similar to XP_423490.1 PREDICTED: similar to Tripartite motif protein 7 (Glycogenin-interacting protein) [Gallus gallus]	TC93451
OMM5319	Omy.20889		TC91001	homologue to UP|Q6T424 (Q6T424) Tumor differentiation factor, partial (11%)
OMM5327	Omy.1937		TC85476	similar to hypothetical protein HI0259 - Haemophilus influenzae (strain Rd KW20), partial (10%)
Omy1002INRA	Omy.18970	Transcribed locus, strongly similar to NP_005714.2 transmembrane 4 superfamily member 9 [Homo sapiens]	TC80959	homologue to UP|Q5XJE2 (Q5XJE2) Zgc:103404, complete
Omy1009INRA	Omy.493		TC87774	similar to UP|Q66IB8 (Q66IB8) Zgc:101851, partial (93%)
Omy1014INRA	Omy.21133		TC91146	weakly similar to UP|Q96G48 (Q96G48) XPO5 protein (Fragment), partial (8%)
Omy1017INRA	Omy.7557	Transcribed locus, moderately similar to NP_058050.2 folate hydrolase; prostate-specific membrane antigen homolog; prostate-specific membrane antigen; glutamate carboxypeptidase II [Mus musculus]
Omy1018INRA			TC76958	similar to UP|Q6TXI9 (Q6TXI9) LRRGT00010, partial (18%)
Omy1020INRA	Omy.22610		TC81949	homologue to (O30374) Transcriptional activator PtxR, partial ( 4%)
Omy1025INRA	Omy.6052		TC93855	similar to UP|Q67JB9 (Q67JB9) Dimethyladenosine transferase, partial (5%)
Omy1040INRA	Omy.16406		TC90945	weakly similar to UP|Q69566 (Q69566) U88, partial (5%)
Omy1045INRA	Omy.7647		TC90822	similar to UP|Q99KF9 (Q99KF9) Lrpprc protein, partial (48%)
Omy1058INRA			TC76165	similar to UP|Q99KF9 (Q99KF9) Lrpprc protein, partial (41%)
Omy1060INRA	Omy.14751		TC84625	(Q9D261) Mus musculus adult male epididymis cDNA RIKEN full-length enriched library clone:, partial (10%)
Omy1067INRA			TC83658	weakly similar to UP|LOL3_HUMAN (P58215) Lysyl oxidase homolog 3 precursor (Lysyl oxidase-like protein 3) , partial (6%)
Omy1069INRA	Omy.1818		TC86260	similar to UP|Q6DD31 (Q6DD31) Hpca-prov protein, partial (35%)
Omy1094INRA			TC75877	weakly similar to UP|Q8WPJ4 (Q8WPJ4) Probable XPA binding protein 1, partial (5%)
Omy1095INRA	Omy.19163		TC92533	weakly similar to UP|Q69566 (Q69566) U88, partial (6%)
Omy1096INRA	Omy.14080	Transcribed locus, weakly similar to NP_056176.2 R3H domain (binds single-stranded nucleic acids) containing [Homo sapiens]	TC71692	similar to GB|BAC65698.1|28972564|AK122416 mKIAA1002 protein {Mus musculus;} , partial (5%)
Omy1097INRA	Omy.6759	Transcribed locus, strongly similar to XP_414587.1 PREDICTED: similar to dynactin 4 (p62); dynactin p62 subunit [Gallus gallus]	TC90563	similar to UP|Q9QUR2 (Q9QUR2) Dynactin subunit p62 (P62 dynactin subunit isoform 2), partial (69%)
Omy1103INRA			TC87419	weakly similar to UP|CA26_CHICK (P15988) Collagen alpha 2(VI) chain precursor, partial (14%)
Omy1125INRA	Omy.17309	Transcribed locus, weakly similar to XP_547876.1 PREDICTED: similar to Splicing factor, arginine/serine-rich 5 (Pre-mRNA splicing factor SRP40) (Insulin-induced growth response protein CL-4) (Delayed-early protein HRS) [Canis familiaris]	TC79648	homologue to UP|Q6DHJ0 (Q6DHJ0) Zgc:92278, partial (43%)
Omy1137INRA	Omy.19899	Transcribed locus, moderately similar to XP_427580.1 PREDICTED: similar to RUN and FYVE domain-containing 1, partial [Gallus gallus]
Omy1140INRA			TC73501	homologue to UP|Q02393 (Q02393) M.musculus DNA for HC1 locus, partial (10%)
Omy1185INRA			TC76251	homologue to UP|Q6PF47 (Q6PF47) MGC68922 protein, partial (14%)
Omy1204INRA	Omy.9272	Transcribed locus, moderately similar to NP_002394.1 microfibrillar-associated protein 2 precursor [Homo sapiens]	TC86883
Omy1212INRA	Omy.9872	Transcribed locus, moderately similar to XP_416670.1 PREDICTED: hypothetical protein XP_416670 [Gallus gallus]	TC88443	similar to UP|Q7SYR0 (Q7SYR0) Cg4618-prov protein, partial (55%)
Omy1219INRA			TC73268	similar to UP|KAP2_BOVIN (P00515) cAMP-dependent protein kinase type II-alpha regulatory subunit, partial (10%)
Omy1227INRA	Omy.1159	Transcribed locus, weakly similar to XP_513338.1 PREDICTED: similar to NADH-ubiquinone oxidoreductase 15 kDa subunit (Complex I-15 kDa) (CI-15 kDa) [Pan troglodytes]
Omy1232INRA	Omy.8436	Transcribed locus, moderately similar to XP_536245.1 PREDICTED: similar to ubiquitin C-terminal hydrolase [Canis familiaris]	TC78229	similar to UP|Q8AV65 (Q8AV65) Ubiquitin C-terminal hydrolase, partial (53%)
Omy1233INRA	Omy.4195	Transcribed locus, moderately similar to NP_542369.1 major vault protein [Mus musculus]	TC87759	similar to UP|Q6P3L0 (Q6P3L0) Major vault protein, partial (13%)
Omy1235INRA			TC84956	homologue to GB|AAA38496.1|554015|MUSIGHV01B Ig heavy chain precursor {Mus musculus;} , partial (28%)
Omy1236INRA	Omy.15651		TC72884	similar to UP|Q9IAR3 (Q9IAR3) Kal1.2, partial (12%)
Omy1247INRA	Omy.1742	Transcribed locus, weakly similar to XP_414783.1 PREDICTED: cytochrome P450 A 37 [Gallus gallus]
Omy1248INRA	Omy.8369	Transcribed locus, weakly similar to XP_127742.3 oxidase assembly 1-like [Mus musculus]
Omy1254INRA			TC94517	similar to UP|Q95T95 (Q95T95) GH10751p, partial (33%)
Omy1259INRA	Omy.7312	Transcribed locus, moderately similar to XP_540022.1 PREDICTED: similar to alpha-actinin-2-associated LIM protein [Canis familiaris]
Omy1260INRA	Omy.4394	Transcribed locus, strongly similar to NP_990451.1 enolase [Gallus gallus]
Omy1264INRA			TC84494	homologue to UP|Q7TNF5 (Q7TNF5) Cbln1 protein (Fragment), partial (35%)
Omy1266INRA	Omy.10309	Transcribed locus, moderately similar to XP_372991.1 PREDICTED: similar to coated vesicle membrane protein [Homo sapiens]	TC78939	homologue to UP|Q7ZW75 (Q7ZW75) Coated vesicle membrane protein, complete
Omy1270INRA	Omy.4677	Transcribed locus, moderately similar to XP_370728.2 PREDICTED: similar to heterogeneous nuclear ribonucleoprotein A3 [Homo sapiens]	TC90232
Omy1271INRA	Omy.6446	Transcribed locus, moderately similar to NP_062788.1 hypoxia induced gene 1 [Mus musculus]	TC92644
Omy1279INRA	Omy.19037		TC90325	similar to UP|Q9SKV3 (Q9SKV3) F5J5.17, partial (6%)
Omy1282INRA	Omy.9883	Transcribed locus, weakly similar to XP_425274.1 PREDICTED: similar to slingshot homolog 1; slingshot 1 [Gallus gallus]	TC89082	similar to UP|Q76I76 (Q76I76) Slingshot-2L, partial (3%)
Omy1284INRA	Omy.12381	Transcribed locus, weakly similar to XP_344805.1 PREDICTED: similar to putative protein (5I806) [Rattus norvegicus]	TC81033	homologue to UP|Q8IWY0 (Q8IWY0) TREM-like transcript 2 (APAF6268), partial (5%)
Omy1286INRA			TC77002	similar to UP|Q7ZWZ9 (Q7ZWZ9) Dnm1l-prov protein, partial (18%)
Omy1288INRA	Omy.15564		TC82755	UP|Q62710 (Q62710) Nitric oxide synthase, partial (24%)
Omy1293INRA			TC93805	weakly similar to UP|(Q9D3Z4) Mus musculus adult male testis cDNA RIKEN full-length enriched library clone:4933426F18, partial ( 9%)
Omy1296INRA			TC90921	homologue to UP|Q62710 (Q62710) Nitric oxide synthase, partial (30%)
Omy1298INRA			TC94589	weakly similar to UP|SEP3_MOUSE (Q9Z1S5) Neuronal-specific septin 3, partial (5%)
Omy1300INRA			TC84706	similar to UP|Q7ZUJ6 (Q7ZUJ6) Wu:fd10a06 protein (Fragment), partial (20%)
Omy1301INRA	Omy.15023	Transcribed locus, weakly similar to XP_524230.1 PREDICTED: hypothetical protein XP_524230 [Pan troglodytes]
Omy1305INRA	Omy.21047		TC90219	homologue to GB|AAL11005.1|15990604|AY054974 RAE-1-like transcript 4 {Homo sapiens;} , partial (5%)
Omy1307INRA			TC78310	similar to UP|Q6PBX8 (Q6PBX8) NADH dehydrogenase flavoprotein 2, complete
Omy1308INRA	Omy.9836		TC91668	similar to UP|O61988 (O61988) Pax6 protein, partial (4%)
Omy1313INRA	Omy.7082		TC91647	similar to UP|O61019 (O61019) Mucin-like protein, partial (13%)
Omy1321INRA	Omy.3920	Transcribed locus, strongly similar to XP_533663.1 PREDICTED: similar to U1 small nuclear ribonucleoprotein A (U1 snRNP protein A) (U1A protein) (U1-A) [Canis familiaris]	TC80088	homologue to PDB|2U1A|2554638|2U1A Rna Binding Domain 2 Of Human U1a Protein, Nmr, 20 Structures. {Homo sapiens;} , partial (81%)
Omy1322INRA	Omy.13057		TC92571	similar to UP|Q6DEM3 (Q6DEM3) Zgc:100930 protein, partial (7%)
Omy1323INRA	Omy.9954	Transcribed locus, moderately similar to NP_064715.1 ankyrin repeat and MYND domain containing 2 [Homo sapiens]
Omy1326INRA	Omy.15656	Transcribed locus, weakly similar to XP_416707.1 PREDICTED: similar to GC-rich sequence DNA-binding factor homolog [Gallus gallus]	TC88594	weakly similar to UP|GCFC_HUMAN (Q9Y5B6) GC-rich sequence DNA-binding factor homolog, partial (29%)
Omy1327INRA			TC92502	similar to UP|Q8WNT5 (Q8WNT5) Dopamine receptor D4 (Fragment), partial (9%)
Omy1336INRA	Omy.12767	Transcribed locus, weakly similar to NP_982258.1 similar to RIKEN cDNA 2610524G09 [Homo sapiens]	TC76311
Omy1348INRA	Omy.18680	Transcribed locus, moderately similar to NP_613075.1 H2A histone family, member Y isoform 1; histone macroH2A1.2; histone macroH2A1.1 [Homo sapiens]
Omy1349INRA	Omy.16348	Transcribed locus, moderately similar to XP_545613.1 PREDICTED: similar to hypothetical protein FLJ40432 [Canis familiaris]
Omy1352INRA	Omy.8588	Transcribed locus, weakly similar to NP_004607.1 transmembrane 4 superfamily member 3; tumor-associated antigen CO-029 [Homo sapiens]	TC79063	similar to UP|Q7SYR5 (Q7SYR5) Tm4sf3-prov protein, partial (53%)
Omy1358INRA	Omy.2941	Transcribed locus, strongly similar to XP_421170.1 PREDICTED: similar to S164 [Gallus gallus]	TC70654	similar to UP|Q9V3Y5 (Q9V3Y5) CG4119-PA (BcDNA.LD23634), partial (5%)
Omy1359INRA			TC85789	weakly similar to UP|Q9W6Q3 (Q9W6Q3) Osteoblast regulatory factor 3A (Fragment), partial ( 3%)
Omy1362INRA	Omy.10832		TC80938	similar to UP|Q69566 (Q69566) U88, partial (4%)
Omy1366INRA	Omy.24016	Transcribed locus, weakly similar to XP_519854.1 PREDICTED: similar to hypothetical protein DKFZp762O076 [Pan troglodytes]
Omy1368INRA	Omy.11267	Transcribed locus, weakly similar to XP_422325.1 PREDICTED: similar to MGC64415 protein [Gallus gallus]	TC73054
Omy1373INRA	Omy.3724		TC72097	similar to UP|Q6TXI9 (Q6TXI9) LRRGT00010, partial (18%)
Omy1377INRA	Omy.6827	Transcribed locus, weakly similar to NP_990735.1 GIRK1 protein [Gallus gallus]	TC73846	similar to UP|IRK3_HUMAN (P48549) G protein-activated inward rectifier potassium channel 1 (GIRK1) (Potassium channel, inwardly rectifying, subfamily J, member 3) (Inward rectifier K(+) channel Kir3.1), partial (27%)
Omy1378INRA	Omy.24520	Transcribed locus, moderately similar to NP_006339.2 component of oligomeric golgi complex 5 isoform 1 [Homo sapiens]
Omy1384INRA	Omy.4082	Transcribed locus, strongly similar to NP_775582.1 expressed sequence AI591476 [Mus musculus]
Omy1387INRA	Omy.7928	Transcribed locus, moderately similar to XP_417414.1 PREDICTED: similar to contains transmembrane (TM) region [Gallus gallus]
Omy1390INRA	Omy.7340	Transcribed locus, weakly similar to NP_060093.3 cyclin M3 isoform 1; ancient conserved domain protein 3 [Homo sapiens]
Omy1391INRA	Omy.9882	Transcribed locus, moderately similar to NP_077753.1 methylthioadenosine phosphorylase [Mus musculus]	TC78519	homologue to UP|Q6PHI0 (Q6PHI0) Methylthioadenosine phosphorylase, partial (89%)
Omy1392INRA	Omy.10498	Transcribed locus, moderately similar to NP_543136.1 testis-specific gene A2; meichroacidin; male meiotic metaphase chromosome-associated acidic protein; testes specific A2 homolog (mouse) [Homo sapiens]	TC79924	similar to UP|Q6VTH5 (Q6VTH5) Meichroacidin-like sperm-specific axonemal protein, complete
Omy1397INRA	Omy.5648	Transcribed locus, moderately similar to NP_085036.2 vacuolar protein sorting 16; vacuolar protein sorting 16 (yeast homolog); clone MGC:7352 [Mus musculus]
Omy1398INRA	Omy.15606	Transcribed locus, weakly similar to NP_000207.1 Kallmann syndrome 1 protein [Homo sapiens]	TC94356	homologue to UP|Q9NRB6 (Q9NRB6) Mutant fibroblast growth factor receptor 3 (Fragment), partial (7%)
Omy1413INRA	Omy.8921	Transcribed locus, moderately similar to NP_033989.2 cell division cycle 10 homolog [Mus musculus]	TC87016	similar to UP|CA36_CHICK (P15989) Collagen alpha 3(VI) chain precursor, partial (3%)
Omy1428INRA	Omy.13742	Transcribed locus, weakly similar to NP_057902.2 mitogen-activated protein kinase kinase kinase 6; apoptosis signal-regulating kinase 2 [Mus musculus]
Omy1434INRA	Omy.8436	Transcribed locus, moderately similar to XP_536245.1 PREDICTED: similar to ubiquitin C-terminal hydrolase [Canis familiaris]	TC78228	similar to UP|Q8AV65 (Q8AV65) Ubiquitin C-terminal hydrolase, complete
Omy1446INRA	Omy.10827	Transcribed locus, moderately similar to XP_416887.1 PREDICTED: similar to unc-50 related protein (UNCL) [Gallus gallus]
Omy1456INRA	Omy.396		TC90389	weakly similar to UP|Q91YN9 (Q91YN9) Bcl2-associated athanogene 2 (Mus musculus 9 days embryo whole body cDNA, RIKEN full-length enriched library, clone:D030052C04 product:BAG-FAMILY MOLECULAR CHAPERONE REGULATOR-2 homolog), partial (84%)
Omy1467INRA	Omy.14620	Transcribed locus, weakly similar to NP_612445.1 hypothetical protein BC013035 [Homo sapiens]
Omy1471INRA			TC86239	similar to UP|Q86DV2 (Q86DV2) Clone ZZZ80 mRNA sequence, partial (42%)
Omy1475INRA	Omy.9855		TC74047	similar to UP|Q6YDI2 (Q6YDI2) Doublesex-and mab-3-related transcription factor 1 b2, partial (5%)
Omy1477INRA	Omy.9885	Transcribed locus, weakly similar to NP_689621.1 hypothetical protein FLJ35779 [Homo sapiens]	TC85880
Omy1479INRA	Omy.4787	Transcribed locus, weakly similar to XP_418300.1 PREDICTED: similar to hypothetical protein FLJ20533 [Gallus gallus]	TC84691
Omy1480INRA			TC83586	homologue to UP|Q95T95 (Q95T95) GH10751p, partial (31%)
Omy1487INRA	Omy.11173	Transcribed locus, strongly similar to NP_004921.1 F-actin capping protein beta subunit; Cap Z [Homo sapiens]	TC79178	homologue to PIR|A54819|A54819 actin-capping protein beta chain, splice form 2 - chicken {Gallus gallus;} , complete
Omy1496INRA	Omy.2799	Transcribed locus, weakly similar to NP_078785.1 leucine rich repeat and fibronectin type III domain containing 3 [Homo sapiens]
Omy1499INRA	Omy.25131		TC74265	homologue to UP|Q7T0W1 (Q7T0W1) MGC68939 protein, partial (10%)
Omy1507INRA	Omy.5725	Transcribed locus, weakly similar to XP_531789.1 PREDICTED: similar to cp431 [Canis familiaris]
Omy1510INRA	Omy.20718		TC72940	similar to UP|T2EA_HUMAN (P29083) Transcription initiation factor IIE, alpha subunit (TFIIE-alpha) (General transcription factor IIE 56 kDa subunit), partial (9%)
Omy1511INRA	Omy.14703	Transcribed locus, moderately similar to XP_235782.2 PREDICTED: similar to Kelch repeat and BTB domain containing protein 3 (BTB and kelch domain containing protein 3) [Rattus norvegicus]
Omy1512INRA	Omy.2184		TC81530	weakly similar to UP|Q96LD6 (Q96LD6) ABC transporter ABCG2, partial (29%)
Omy1513INRA			TC77622	UP|Q8IWX3 (Q8IWX3) SPOT2, partial (12%)

## Sheet: annot_tout
Markers	UniGene Contig Name	UniGene Contig Description	TIGR Contig Name	TIGR Contig Description
OMM5174	Omy.1378		TC79751	weakly similar to UP|Q8S8G7 (Q8S8G7) PttA-like transposon protein (Fragment), partial (6%)
OMM5246	Omy.10931	Transcribed locus, weakly similar to NP_775889.1 hypothetical protein FLJ90652 [Homo sapiens]	TC79883	similar to UP|Q6Y2K3 (Q6Y2K3) LP9167 protein, partial (61%)
OMM5188	Omy.3899	Transcribed locus, weakly similar to NP_059979.2 kallikrein 15 isoform 4 preproprotein; prostinogen; ACO protease; kallikrein-like serine protease [Homo sapiens]	TC82960
Omy1282INRA	Omy.9883	Transcribed locus, weakly similar to XP_425274.1 PREDICTED: similar to slingshot homolog 1; slingshot 1 [Gallus gallus]	TC89082	similar to UP|Q76I76 (Q76I76) Slingshot-2L, partial (3%)
OMM5136	Omy.2074
Omy1207INRA	Omy.2246
Omy1027INRA	Omy.24797	Transcribed locus	TC82188
Omy1103INRA			TC87419	weakly similar to UP|CA26_CHICK (P15988) Collagen alpha 2(VI) chain precursor, partial (14%)
Omy1307INRA			TC78310	similar to UP|Q6PBX8 (Q6PBX8) NADH dehydrogenase flavoprotein 2, complete
Omy1211INRA	Omy.2887	Transcribed locus	TC90740
Omy1310INRA	Omy.4542	Transcribed locus
Omy1270INRA	Omy.4677	Transcribed locus, moderately similar to XP_370728.2 PREDICTED: similar to heterogeneous nuclear ribonucleoprotein A3 [Homo sapiens]	TC90232
Omy1254INRA			TC94517	similar to UP|Q95T95 (Q95T95) GH10751p, partial (33%)
Omy1306INRA			TC83616
Omy1108INRA
OMM5261	Omy.25051	Transcribed locus	TC80904
Omy1212INRA	Omy.9872	Transcribed locus, moderately similar to XP_416670.1 PREDICTED: hypothetical protein XP_416670 [Gallus gallus]	TC88443	similar to UP|Q7SYR0 (Q7SYR0) Cg4618-prov protein, partial (55%)
Omy1259INRA	Omy.7312	Transcribed locus, moderately similar to XP_540022.1 PREDICTED: similar to alpha-actinin-2-associated LIM protein [Canis familiaris]
OMM5294	Omy.22150	Transcribed locus	TC90854
Omy1263INRA	Omy.5717	Transcribed locus	TC72666
Omy1261INRA	Omy.824		TC73170
Omy1293INRA			TC93805	TC93806
OMM5165	Omy.21336	Transcribed locus	TC81283	weakly similar to UP|Q9YIA5 (Q9YIA5) Complement C3-Q2, partial (6%)
Omy1302INRA	Omy.2960	Transcribed locus	TC83261	TC83262
Omy1266INRA	Omy.10309	Transcribed locus, moderately similar to XP_372991.1 PREDICTED: similar to coated vesicle membrane protein [Homo sapiens]	TC78939	homologue to UP|Q7ZW75 (Q7ZW75) Coated vesicle membrane protein, complete
Omy1017INRA	Omy.7557	Transcribed locus, moderately similar to NP_058050.2 folate hydrolase; prostate-specific membrane antigen homolog; prostate-specific membrane antigen; glutamate carboxypeptidase II [Mus musculus]
OMM5318	Omy.6041	Transcribed locus, weakly similar to XP_423490.1 PREDICTED: similar to Tripartite motif protein 7 (Glycogenin-interacting protein) [Gallus gallus]	TC93451
Omy1025INRA	Omy.6052	Transcribed locus	TC93855	similar to UP|Q67JB9 (Q67JB9) Dimethyladenosine transferase, partial (5%)
Omy1023INRA	Omy.6062	Transcribed locus	TC74945
OMM5242	Omy.5087	Transcribed locus, weakly similar to XP_515424.1 PREDICTED: hypothetical protein XP_515424 [Pan troglodytes]	TC80019
Omy1289INRA	Omy.4197	Transcribed locus	TC87713
OMM5264	Omy.520		TC71906
Omy1271INRA	Omy.6446	Transcribed locus, moderately similar to NP_062788.1 hypoxia induced gene 1 [Mus musculus]	TC92644
Omy1232INRA	Omy.8436	Transcribed locus, moderately similar to XP_536245.1 PREDICTED: similar to ubiquitin C-terminal hydrolase [Canis familiaris]	TC78229	similar to UP|Q8AV65 (Q8AV65) Ubiquitin C-terminal hydrolase, partial (53%)
OMM5200			TC83002	TC83003
Omy1300INRA			TC84706	similar to UP|Q7ZUJ6 (Q7ZUJ6) Wu:fd10a06 protein (Fragment), partial (20%)
Omy1248INRA	Omy.8369	Transcribed locus, weakly similar to XP_127742.3 oxidase assembly 1-like [Mus musculus]
OMM5222	Omy.7970	Transcribed locus, weakly similar to NP_005018.1 phosphoinositide-3-kinase, regulatory subunit, polypeptide 2 (p85 beta); phosphatidylinositol 3-kinase, regulatory subunit, polypeptide 2 (p85 beta) [Homo sapiens]	TC84829	weakly similar to UP|P70304 (P70304) Phosphoinositide 3-kinase p85alpha, partial (13%)
Omy1114INRA
Omy1116INRA
OMM5266	Omy.7087	Transcribed locus, moderately similar to NP_081602.2 myeloid/lymphoid or mixed lineage-leukemia translocation to 3 homolog [Mus musculus]	TC81432	similar to UP|Q8VDR6 (Q8VDR6) Myeloid/lymphoid or mixed lineage-leukemia translocation to 3 homolog, partial (28%)
Omy1113INRA
Omy1112INRA
Omy1110INRA
Omy1242INRA	Omy.2551
Omy1126INRA
Omy1124INRA
Omy1283INRA
Omy1018INRA			TC76958	similar to UP|Q6TXI9 (Q6TXI9) LRRGT00010, partial (18%)
Omy1204INRA	Omy.9272	Transcribed locus, moderately similar to NP_002394.1 microfibrillar-associated protein 2 precursor [Homo sapiens]	TC86883
OMM5160	Omy.21527	Transcribed locus	TC89324	weakly similar to UP|IPKG_HUMAN (Q9Y2B9) cAMP-dependent protein kinase inhibitor, gamma form (PKI-gamma), partial (30%)
Omy1127INRA			TC93358	TC93359
Omy1125INRA	Omy.17309	Transcribed locus, weakly similar to XP_547876.1 PREDICTED: similar to Splicing factor, arginine/serine-rich 5 (Pre-mRNA splicing factor SRP40) (Insulin-induced growth response protein CL-4) (Delayed-early protein HRS) [Canis familiaris]	TC79648	homologue to UP|Q6DHJ0 (Q6DHJ0) Zgc:92278, partial (43%)
OMM5254	Omy.902		TC72144
Omy1219INRA			TC73268	similar to UP|KAP2_BOVIN (P00515) cAMP-dependent protein kinase type II-alpha regulatory subunit, partial (10%)
Omy1297INRA	Omy.13074	Transcribed locus	TC91699
Omy1130INRA
Omy1233INRA	Omy.4195	Transcribed locus, moderately similar to NP_542369.1 major vault protein [Mus musculus]	TC87759	similar to UP|Q6P3L0 (Q6P3L0) Major vault protein, partial (13%)
Omy1252INRA
Omy1020INRA	Omy.22610	Transcribed locus	TC81949	TC81950
Omy1118INRA
Omy1151INRA
Omy1148INRA	Omy.19048	Transcribed locus
Omy1149INRA	Omy.16337	Transcribed locus	TC75230
Omy1014INRA	Omy.21133	Transcribed locus	TC91146	weakly similar to UP|Q96G48 (Q96G48) XPO5 protein (Fragment), partial (8%)
Omy1013INRA			TC77635
Omy1015INRA	Omy.13310	Transcribed locus	TC85381
Omy1150INRA	Omy.13322	Transcribed locus
Omy1305INRA	Omy.21047	Transcribed locus	TC90219	homologue to GB|AAL11005.1|15990604|AY054974 RAE-1-like transcript 4 {Homo sapiens;} , partial (5%)
Omy1155INRA
Omy1165INRA
Omy1164INRA	Omy.13471	Transcribed locus
Omy1166INRA
Omy1167INRA
Omy1169INRA
Omy1278INRA	Omy.10785	Transcribed locus	TC71893
Omy1279INRA	Omy.19037	Transcribed locus	TC90325	similar to UP|Q9SKV3 (Q9SKV3) F5J5.17, partial (6%)
Omy1158INRA	Omy.13667	Transcribed locus
Omy1216INRA
Omy1163INRA	Omy.14006	Transcribed locus	TC75743
Omy1159INRA
Omy1160INRA
OMM5289	Omy.23237	Transcribed locus	TC82878
Omy1296INRA			TC90921	homologue to UP|Q62710 (Q62710) Nitric oxide synthase, partial (30%)
Omy1170INRA			TC84882
Omy1173INRA	Omy.14403	Transcribed locus
Omy1178INRA	Omy.14406	Transcribed locus
Omy1287INRA	Omy.14540	Transcribed locus	TC77405
Omy1313INRA	Omy.7082	Transcribed locus	TC91647	similar to UP|O61019 (O61019) Mucin-like protein, partial (13%)
Omy1301INRA	Omy.15023	Transcribed locus, weakly similar to XP_524230.1 PREDICTED: hypothetical protein XP_524230 [Pan troglodytes]
Omy1276INRA
Omy1145INRA	Omy.17121	Transcribed locus	TC72143
Omy1210INRA
Omy1138INRA			TC86419	TC86420
Omy1143INRA
Omy1202INRA	Omy.25756	Transcribed locus	TC80282
Omy1137INRA	Omy.19899	Transcribed locus, moderately similar to XP_427580.1 PREDICTED: similar to RUN and FYVE domain-containing 1, partial [Gallus gallus]
Omy1141INRA
Omy1136INRA
Omy1133INRA	Omy.14771	Transcribed locus	TC84688
OMM5146	Omy.8746	Transcribed locus
Omy1132INRA
Omy1298INRA			TC94589	weakly similar to UP|SEP3_MOUSE (Q9Z1S5) Neuronal-specific septin 3, partial (5%)
Omy1249INRA	Omy.21248	Transcribed locus	TC73630
Omy1140INRA			TC73501	homologue to UP|Q02393 (Q02393) M.musculus DNA for HC1 locus, partial (10%)
Omy1268INRA
Omy1134INRA
Omy1179INRA
Omy1260INRA	Omy.4394	Transcribed locus, strongly similar to NP_990451.1 enolase [Gallus gallus]
Omy1393INRA	Omy.1327
Omy1362INRA	Omy.10832	Transcribed locus	TC80938	similar to UP|Q69566 (Q69566) U88, partial (4%)
Omy1363INRA	Omy.3060	Transcribed locus
OMM5132	Omy.3130	Transcribed locus, weakly similar to NP_036457.1 microtubule-associated protein, RP/EB family, member 1; adenomatous polyposis coli-binding protein EB1 [Homo sapiens]	TC78149	similar to UP|Q9W6M6 (Q9W6M6) EB1, partial (85%)
OMM5216	Omy.12403	Transcribed locus, moderately similar to XP_354690.2 RIKEN cDNA 2610021K21 [Mus musculus]	TC83217
OMM5270	Omy.2164		TC73351	UP|Q6TXI7 (Q6TXI7) LRRGT00012, partial (3%)
Omy1039INRA			TC76222
Omy1069INRA	Omy.1818		TC86260	similar to UP|Q6DD31 (Q6DD31) Hpca-prov protein, partial (35%)
OMM5233	Omy.8681	Transcribed locus, strongly similar to XP_531639.1 PREDICTED: similar to ATP synthase beta chain, mitochondrial precursor [Canis familiaris]	TC78159	homologue to UP|ATPB_CYPCA (Q9PTY0) ATP synthase beta chain, mitochondrial precursor , partial (97%)
OMM5327	Omy.1937		TC85476	TC85477
OMM5162	Omy.1037		TC71326
Omy1350INRA
Omy1058INRA			TC76165	similar to UP|Q99KF9 (Q99KF9) Lrpprc protein, partial (41%)
OMM5197			TC90849
Omy1361INRA	Omy.2881	Transcribed locus
Omy1371INRA
Omy1097INRA	Omy.6759	Transcribed locus, strongly similar to XP_414587.1 PREDICTED: similar to dynactin 4 (p62); dynactin p62 subunit [Gallus gallus]	TC90563	similar to UP|Q9QUR2 (Q9QUR2) Dynactin subunit p62 (P62 dynactin subunit isoform 2), partial (69%)
Omy1099INRA			TC82175
Omy1377INRA	Omy.6827	Transcribed locus, weakly similar to NP_990735.1 GIRK1 protein [Gallus gallus]	TC73846	similar to UP|IRK3_HUMAN (P48549) G protein-activated inward rectifier potassium channel 1 (GIRK1) (Potassium channel, inwardly rectifying, subfamily J, member 3) (Inward rectifier K(+) channel Kir3.1), partial (27%)
Omy1372INRA	Omy.6833	Transcribed locus
OMM5149			TC88647	UP|Q6TXI9 (Q6TXI9) LRRGT00010, partial (17%)
Omy1368INRA	Omy.11267	Transcribed locus, weakly similar to XP_422325.1 PREDICTED: similar to MGC64415 protein [Gallus gallus]	TC73054
OMM5161	Omy.15299	Transcribed locus	TC72318	UP|Q6TXI9 (Q6TXI9) LRRGT00010, partial (16%)
Omy1396INRA	Omy.5166	Transcribed locus
OMM5307	Omy.12499	Transcribed locus	TC92480
OMM5164	Omy.5790	Transcribed locus	TC80737
Omy1347INRA
Omy1384INRA	Omy.4082	Transcribed locus, strongly similar to NP_775582.1 expressed sequence AI591476 [Mus musculus]
Omy1390INRA	Omy.7340	Transcribed locus, weakly similar to NP_060093.3 cyclin M3 isoform 1; ancient conserved domain protein 3 [Homo sapiens]
Omy1397INRA	Omy.5648	Transcribed locus, moderately similar to NP_085036.2 vacuolar protein sorting 16; vacuolar protein sorting 16 (yeast homolog); clone MGC:7352 [Mus musculus]
OMM5179	Omy.8271	Transcribed locus	TC74000
Omy1332INRA
Omy1333INRA	Omy.5945	Transcribed locus	TC75307
Omy1009INRA	Omy.493		TC87774	similar to UP|Q66IB8 (Q66IB8) Zgc:101851, partial (93%)
Omy1335INRA	Omy.6038	Transcribed locus
Omy1045INRA	Omy.7647	Transcribed locus	TC90822	similar to UP|Q99KF9 (Q99KF9) Lrpprc protein, partial (48%)
OMM5244	Omy.9177	Transcribed locus, weakly similar to XP_421299.1 PREDICTED: similar to neurexin III [Gallus gallus]	TC71930
Omy1354INRA	Omy.7704	Transcribed locus
Omy1095INRA	Omy.19163	Transcribed locus	TC92533	weakly similar to UP|Q69566 (Q69566) U88, partial (6%)
Omy1323INRA	Omy.9954	Transcribed locus, moderately similar to NP_064715.1 ankyrin repeat and MYND domain containing 2 [Homo sapiens]
Omy1093INRA			TC93344
Omy1387INRA	Omy.7928	Transcribed locus, moderately similar to XP_417414.1 PREDICTED: similar to contains transmembrane (TM) region [Gallus gallus]
OMM5210	Omy.487		TC82312	similar to UP|Q99KF9 (Q99KF9) Lrpprc protein, partial (30%)
Omy1392INRA	Omy.10498	Transcribed locus, moderately similar to NP_543136.1 testis-specific gene A2; meichroacidin; male meiotic metaphase chromosome-associated acidic protein; testes specific A2 homolog (mouse) [Homo sapiens]	TC79924	similar to UP|Q6VTH5 (Q6VTH5) Meichroacidin-like sperm-specific axonemal protein, complete
Omy1049INRA
Omy1067INRA			TC83658	weakly similar to UP|LOL3_HUMAN (P58215) Lysyl oxidase homolog 3 precursor (Lysyl oxidase-like protein 3) , partial (6%)
Omy1062INRA	Omy.21451	Transcribed locus	TC71912
OMM5298	Omy.20911	Transcribed locus	TC92256	TC92257
Omy1374INRA
Omy1040INRA	Omy.16406	Transcribed locus	TC90945	weakly similar to UP|Q69566 (Q69566) U88, partial (5%)
OMM5178	Omy.21494	Transcribed locus
Omy1336INRA	Omy.12767	Transcribed locus, weakly similar to NP_982258.1 similar to RIKEN cDNA 2610524G09 [Homo sapiens]	TC76311
Omy1349INRA	Omy.16348	Transcribed locus, moderately similar to XP_545613.1 PREDICTED: similar to hypothetical protein FLJ40432 [Canis familiaris]
Omy1322INRA	Omy.13057	Transcribed locus	TC92571	similar to UP|Q6DEM3 (Q6DEM3) Zgc:100930 protein, partial (7%)
Omy1358INRA	Omy.2941	Transcribed locus, strongly similar to XP_421170.1 PREDICTED: similar to S164 [Gallus gallus]	TC70654	similar to UP|Q9V3Y5 (Q9V3Y5) CG4119-PA (BcDNA.LD23634), partial (5%)
Omy1351INRA	Omy.13101	Transcribed locus
Omy1352INRA	Omy.8588	Transcribed locus, weakly similar to NP_004607.1 transmembrane 4 superfamily member 3; tumor-associated antigen CO-029 [Homo sapiens]	TC79063	similar to UP|Q7SYR5 (Q7SYR5) Tm4sf3-prov protein, partial (53%)
Omy1079INRA	Omy.13187	Transcribed locus	TC82077
Omy1329INRA	Omy.366		TC89652
Omy1046INRA	Omy.21057	Transcribed locus	TC91147	TC91148
Omy1096INRA	Omy.14080	Transcribed locus, weakly similar to NP_056176.2 R3H domain (binds single-stranded nucleic acids) containing [Homo sapiens]	TC71692	similar to GB|BAC65698.1|28972564|AK122416 mKIAA1002 protein {Mus musculus;} , partial (5%)
OMM5147	Omy.5522	Transcribed locus	TC71865	homologue to UP|Q6EE24 (Q6EE24) IRF2, partial (6%)
Omy1375INRA
OMM5129	Omy.12202	Transcribed locus, weakly similar to XP_508501.1 PREDICTED: similar to RIKEN cDNA 1810059G22 [Pan troglodytes]	TC79242	UP|Q8R193 (Q8R193) Calcium/calmodulin-dependent protein kinase 1D, partial (30%)
Omy1342INRA
OMM5185			TC72865	similar to UP|Q9VNS7 (Q9VNS7) CG14454-PA (CG32453-PA) (RE01153p), partial (12%)
OMM5137	Omy.8710	Transcribed locus, weakly similar to XP_541552.1 PREDICTED: similar to glutaminyl-peptide cyclotransferase-like [Canis familiaris]	TC70957	weakly similar to UP|Q66KH1 (Q66KH1) MGC84238 protein, partial (87%)
Omy1383INRA
Omy1035INRA			TC76838
Omy1380INRA
Omy1326INRA	Omy.15656	Transcribed locus, weakly similar to XP_416707.1 PREDICTED: similar to GC-rich sequence DNA-binding factor homolog [Gallus gallus]	TC88594	weakly similar to UP|GCFC_HUMAN (Q9Y5B6) GC-rich sequence DNA-binding factor homolog, partial (29%)
Omy1330INRA	Omy.1603
Omy1367INRA	Omy.20799	Transcribed locus	TC74117
Omy1359INRA			TC85789	TC85790
Omy1321INRA	Omy.3920	Transcribed locus, strongly similar to XP_533663.1 PREDICTED: similar to U1 small nuclear ribonucleoprotein A (U1 snRNP protein A) (U1A protein) (U1-A) [Canis familiaris]	TC80088	homologue to PDB|2U1A|2554638|2U1A Rna Binding Domain 2 Of Human U1a Protein, Nmr, 20 Structures. {Homo sapiens;} , partial (81%)
Omy1038INRA
Omy1339INRA	Omy.20755	Transcribed locus
Omy1348INRA	Omy.18680	Transcribed locus, moderately similar to NP_613075.1 H2A histone family, member Y isoform 1; histone macroH2A1.2; histone macroH2A1.1 [Homo sapiens]
Omy1060INRA	Omy.14751	Transcribed locus	TC84625	TC84626
OMM5271	Omy.7088	Transcribed locus	TC81240
Omy1439INRA	Omy.927
Omy1441INRA			TC90639
Omy1401INRA
Omy1440INRA	Omy.1305		TC79939	TC79940
Omy1477INRA	Omy.9885	Transcribed locus, weakly similar to NP_689621.1 hypothetical protein FLJ35779 [Homo sapiens]	TC85880
Omy1456INRA	Omy.396		TC90389	weakly similar to UP|Q91YN9 (Q91YN9) Bcl2-associated athanogene 2 (Mus musculus 9 days embryo whole body cDNA, RIKEN full-length enriched library, clone:D030052C04 product:BAG-FAMILY MOLECULAR CHAPERONE REGULATOR-2 homolog), partial (84%)
Omy1486INRA
Omy1487INRA	Omy.11173	Transcribed locus, strongly similar to NP_004921.1 F-actin capping protein beta subunit; Cap Z [Homo sapiens]	TC79178	homologue to PIR|A54819|A54819 actin-capping protein beta chain, splice form 2 - chicken {Gallus gallus;} , complete
Omy1472INRA
Omy1446INRA	Omy.10827	Transcribed locus, moderately similar to XP_416887.1 PREDICTED: similar to unc-50 related protein (UNCL) [Gallus gallus]
Omy1443INRA	Omy.1511
Omy1474INRA	Omy.1611		TC86088
Omy1512INRA	Omy.2184		TC81530	weakly similar to UP|Q96LD6 (Q96LD6) ABC transporter ABCG2, partial (29%)
Omy1476INRA
Omy1404INRA	Omy.2246
Omy1403INRA	Omy.1915		TC83218	TC83219
Omy1496INRA	Omy.2799	Transcribed locus, weakly similar to NP_078785.1 leucine rich repeat and fibronectin type III domain containing 3 [Homo sapiens]
Omy1467INRA	Omy.14620	Transcribed locus, weakly similar to NP_612445.1 hypothetical protein BC013035 [Homo sapiens]
Omy1469INRA	Omy.4510	Transcribed locus
Omy1468INRA	Omy.6731	Transcribed locus
Omy1499INRA	Omy.25131	Transcribed locus	TC74265	homologue to UP|Q7T0W1 (Q7T0W1) MGC68939 protein, partial (10%)
Omy1479INRA	Omy.4787	Transcribed locus, weakly similar to XP_418300.1 PREDICTED: similar to hypothetical protein FLJ20533 [Gallus gallus]	TC84691	TC84692
Omy1412INRA
Omy1501INRA	Omy.2892	Transcribed locus
Omy1413INRA	Omy.8921	Transcribed locus, moderately similar to NP_033989.2 cell division cycle 10 homolog [Mus musculus]	TC87016	similar to UP|CA36_CHICK (P15989) Collagen alpha 3(VI) chain precursor, partial (3%)
Omy1480INRA			TC83586	homologue to UP|Q95T95 (Q95T95) GH10751p, partial (31%)
Omy1502INRA
Omy1426INRA			TC76023
Omy1415INRA
Omy1427INRA	Omy.13525	Transcribed locus	TC92818
Omy1434INRA	Omy.8436	Transcribed locus, moderately similar to XP_536245.1 PREDICTED: similar to ubiquitin C-terminal hydrolase [Canis familiaris]	TC78228	similar to UP|Q8AV65 (Q8AV65) Ubiquitin C-terminal hydrolase, complete
Omy1435INRA
Omy1429INRA	Omy.7528	Transcribed locus
Omy1428INRA	Omy.13742	Transcribed locus, weakly similar to NP_057902.2 mitogen-activated protein kinase kinase kinase 6; apoptosis signal-regulating kinase 2 [Mus musculus]
Omy1430INRA	Omy.14919	Transcribed locus	TC74074
Omy1513INRA			TC77622	UP|Q8IWX3 (Q8IWX3) SPOT2, partial (12%)
Omy1507INRA	Omy.5725	Transcribed locus, weakly similar to XP_531789.1 PREDICTED: similar to cp431 [Canis familiaris]
Omy1420INRA	Omy.2724	Transcribed locus	TC72597
Omy1475INRA	Omy.9855	Transcribed locus	TC74047	similar to UP|Q6YDI2 (Q6YDI2) Doublesex-and mab-3-related transcription factor 1 b2, partial (5%)
Omy1423INRA
Omy1419INRA
Omy1508INRA
Omy1471INRA			TC86239	similar to UP|Q86DV2 (Q86DV2) Clone ZZZ80 mRNA sequence, partial (42%)
Omy1510INRA	Omy.20718	Transcribed locus	TC72940	similar to UP|T2EA_HUMAN (P29083) Transcription initiation factor IIE, alpha subunit (TFIIE-alpha) (General transcription factor IIE 56 kDa subunit), partial (9%)
Omy1511INRA	Omy.14703	Transcribed locus, moderately similar to XP_235782.2 PREDICTED: similar to Kelch repeat and BTB domain containing protein 3 (BTB and kelch domain containing protein 3) [Rattus norvegicus]
OMM5199
OMM5186
Omy1105INRA
Omy1391INRA	Omy.9882	Transcribed locus, moderately similar to NP_077753.1 methylthioadenosine phosphorylase [Mus musculus]	TC78519	homologue to UP|Q6PHI0 (Q6PHI0) Methylthioadenosine phosphorylase, partial (89%)
Omy1308INRA	Omy.9836	Transcribed locus	TC91668	similar to UP|O61988 (O61988) Pax6 protein, partial (4%)
Omy1011INRA
OMM5319	Omy.20889	Transcribed locus	TC91001	homologue to UP|Q6T424 (Q6T424) Tumor differentiation factor, partial (11%)
Omy1286INRA			TC77002	similar to UP|Q7ZWZ9 (Q7ZWZ9) Dnm1l-prov protein, partial (18%)
Omy1376INRA	Omy.15577	Transcribed locus
OMM5181	Omy.24006	Transcribed locus	TC90738
OMM5267	Omy.23948	Transcribed locus, weakly similar to XP_509613.1 PREDICTED: similar to 5-lipoxygenase activating protein (FLAP)	TC89487	weakly similar to UP|Q9D138 (Q9D138) Mus musculus 18-day embryo whole body cDNA, RIKEN full-length enriched library, clone:1110031F21 product:arachidonate 5-lipoxygenase activating protein, full insert sequence (Arachidonate 5-lipoxygenase activating protein), partial (77%)
Omy1224INRA			TC89783
OMM5205	Omy.24010	Transcribed locus, moderately similar to NP_989854.1 talin [Gallus gallus]	TC73719	similar to UP|Q8CDM9 (Q8CDM9) Mus musculus adult male testis cDNA, RIKEN full-length enriched library, clone:4931402J01 product:talin 2, full insert sequence, partial (3%)
Omy1235INRA			TC84956	homologue to GB|AAA38496.1|554015|MUSIGHV01B Ig heavy chain precursor {Mus musculus;} , partial (28%)
Omy1378INRA	Omy.24520	Transcribed locus, moderately similar to NP_006339.2 component of oligomeric golgi complex 5 isoform 1 [Homo sapiens]
Omy1231INRA	Omy.19509		TC74133
Omy1294INRA	Omy.16796		TC80781
Omy1236INRA	Omy.15651		TC72884	similar to UP|Q9IAR3 (Q9IAR3) Kal1.2, partial (12%)
Omy1398INRA	Omy.15606	Transcribed locus, weakly similar to NP_000207.1 Kallmann syndrome 1 protein [Homo sapiens]	TC94356	homologue to UP|Q9NRB6 (Q9NRB6) Mutant fibroblast growth factor receptor 3 (Fragment), partial (7%)
Omy1328INRA	Omy.15596
Omy1327INRA			TC92502	similar to UP|Q8WNT5 (Q8WNT5) Dopamine receptor D4 (Fragment), partial (9%)
Omy1366INRA	Omy.24016	Transcribed locus, weakly similar to XP_519854.1 PREDICTED: similar to hypothetical protein DKFZp762O076 [Pan troglodytes]
Omy1284INRA	Omy.12381	Transcribed locus, weakly similar to XP_344805.1 PREDICTED: similar to putative protein (5I806) [Rattus norvegicus]	TC81033	homologue to UP|Q8IWY0 (Q8IWY0) TREM-like transcript 2 (APAF6268), partial (5%)
OMM5269			TC81774	UP|Q69566 (Q69566) U88, partial (6%)
Omy1288INRA	Omy.15564	Transcribed locus	TC82755	UP|Q62710 (Q62710) Nitric oxide synthase, partial (24%)
Omy1318INRA	Omy.22795	Transcribed locus	TC74853
Omy1356INRA
Omy1382INRA
OMM5133	Omy.19572	Transcribed locus, moderately similar to NP_004107.1 FK506-binding protein 1B isoform a [Homo sapiens]	TC69963	homologue to UP|Q642J1 (Q642J1) Zgc:103752, complete
OMM5328			TC76967
Omy1373INRA	Omy.3724	Transcribed locus	TC72097	similar to UP|Q6TXI9 (Q6TXI9) LRRGT00010, partial (18%)
Omy1247INRA	Omy.1742	Transcribed locus, weakly similar to XP_414783.1 PREDICTED: cytochrome P450 A 37 [Gallus gallus]
Omy1214INRA	Omy.19719	Transcribed locus	TC91533
Omy1265INRA	Omy.16560	Transcribed locus	TC73551
Omy1238INRA	Omy.22680	Transcribed locus	TC75507
OMM5306	Omy.24451	Transcribed locus	TC76163
Omy1389INRA
Omy1241INRA
Omy1394INRA
Omy1004INRA	Omy.1503	Transcribed locus
Omy1002INRA	Omy.18970	Transcribed locus, strongly similar to NP_005714.2 transmembrane 4 superfamily member 9 [Homo sapiens]	TC80959	homologue to UP|Q5XJE2 (Q5XJE2) Zgc:103404, complete
Omy1200INRA
Omy1197INRA
Omy1195INRA
OMM5213	Omy.418		TC92459
Omy1192INRA
Omy1191INRA
Omy1194INRA
Omy1190INRA
Omy1187INRA
Omy1185INRA			TC76251	homologue to UP|Q6PF47 (Q6PF47) MGC68922 protein, partial (14%)
Omy1094INRA			TC75877	weakly similar to UP|Q8WPJ4 (Q8WPJ4) Probable XPA binding protein 1, partial (5%)
Omy1184INRA
Omy1227INRA	Omy.1159	Transcribed locus, weakly similar to XP_513338.1 PREDICTED: similar to NADH-ubiquinone oxidoreductase 15 kDa subunit (Complex I-15 kDa) (CI-15 kDa) [Pan troglodytes]
Omy1182INRA
OMM5320			TC92405
Omy1400INRA
Omy1264INRA			TC84494	homologue to UP|Q7TNF5 (Q7TNF5) Cbln1 protein (Fragment), partial (35%)
OMM5168	Omy.20817	Transcribed locus	TC72749	weakly similar to UP|LECH_HUMAN (P07306) Asialoglycoprotein receptor 1 (Hepatic lectin H1) (ASGPR) (ASGP-R), partial (7%)
Omy1399INRA	Omy.15759	Transcribed locus	TC87414

## Sheet: temp
Markers	UniGene Contig Name	UniGene Contig Description	TIGR Contig Name	TIGR Contig Description
OMM5174	Omy.1378		TC79751	weakly similar to UP|Q8S8G7 (Q8S8G7) PttA-like transposon protein (Fragment), partial (6%)
OMM5136	Omy.2074
Omy1207INRA	Omy.2246
Omy1027INRA	Omy.24797		TC82188
Omy1103INRA			TC87419	weakly similar to UP|CA26_CHICK (P15988) Collagen alpha 2(VI) chain precursor, partial (14%)
Omy1307INRA			TC78310	similar to UP|Q6PBX8 (Q6PBX8) NADH dehydrogenase flavoprotein 2, complete
Omy1254INRA			TC94517	similar to UP|Q95T95 (Q95T95) GH10751p, partial (33%)
Omy1306INRA			TC83616
Omy1108INRA
Omy1261INRA	Omy.824		TC73170
Omy1293INRA			TC93805	TC93806
OMM5264	Omy.520		TC71906
OMM5200			TC83002	TC83003
Omy1300INRA			TC84706	similar to UP|Q7ZUJ6 (Q7ZUJ6) Wu:fd10a06 protein (Fragment), partial (20%)
Omy1114INRA
Omy1116INRA
Omy1113INRA
Omy1112INRA
Omy1110INRA
Omy1242INRA	Omy.2551
Omy1126INRA
Omy1124INRA
Omy1283INRA
Omy1018INRA			TC76958	similar to UP|Q6TXI9 (Q6TXI9) LRRGT00010, partial (18%)
Omy1127INRA			TC93358	TC93359
OMM5254	Omy.902		TC72144
Omy1219INRA			TC73268	similar to UP|KAP2_BOVIN (P00515) cAMP-dependent protein kinase type II-alpha regulatory subunit, partial (10%)
Omy1130INRA
Omy1252INRA
Omy1118INRA
Omy1151INRA
Omy1013INRA			TC77635
Omy1155INRA
Omy1165INRA
Omy1166INRA
Omy1167INRA
Omy1169INRA
Omy1216INRA
Omy1159INRA
Omy1160INRA
Omy1296INRA			TC90921	homologue to UP|Q62710 (Q62710) Nitric oxide synthase, partial (30%)
Omy1170INRA			TC84882
Omy1276INRA
Omy1210INRA
Omy1138INRA			TC86419	TC86420
Omy1143INRA
Omy1141INRA
Omy1136INRA
Omy1132INRA
Omy1298INRA			TC94589	weakly similar to UP|SEP3_MOUSE (Q9Z1S5) Neuronal-specific septin 3, partial (5%)
Omy1140INRA			TC73501	homologue to UP|Q02393 (Q02393) M.musculus DNA for HC1 locus, partial (10%)
Omy1268INRA
Omy1134INRA
Omy1179INRA
Omy1393INRA	Omy.1327
OMM5270	Omy.2164		TC73351	UP|Q6TXI7 (Q6TXI7) LRRGT00012, partial (3%)
Omy1039INRA			TC76222
Omy1069INRA	Omy.1818		TC86260	similar to UP|Q6DD31 (Q6DD31) Hpca-prov protein, partial (35%)
OMM5327	Omy.1937		TC85476	TC85477
OMM5162	Omy.1037		TC71326
Omy1350INRA
Omy1058INRA			TC76165	similar to UP|Q99KF9 (Q99KF9) Lrpprc protein, partial (41%)
OMM5197			TC90849
Omy1371INRA
Omy1099INRA			TC82175
OMM5149			TC88647	UP|Q6TXI9 (Q6TXI9) LRRGT00010, partial (17%)
Omy1347INRA
Omy1332INRA
Omy1009INRA	Omy.493		TC87774	similar to UP|Q66IB8 (Q66IB8) Zgc:101851, partial (93%)
Omy1093INRA			TC93344
OMM5210	Omy.487		TC82312	similar to UP|Q99KF9 (Q99KF9) Lrpprc protein, partial (30%)
Omy1049INRA
Omy1067INRA			TC83658	weakly similar to UP|LOL3_HUMAN (P58215) Lysyl oxidase homolog 3 precursor (Lysyl oxidase-like protein 3) , partial (6%)
Omy1374INRA
Omy1329INRA	Omy.366		TC89652
Omy1375INRA
Omy1342INRA
OMM5185			TC72865	similar to UP|Q9VNS7 (Q9VNS7) CG14454-PA (CG32453-PA) (RE01153p), partial (12%)
Omy1383INRA
Omy1035INRA			TC76838
Omy1380INRA
Omy1330INRA	Omy.1603
Omy1359INRA			TC85789	TC85790
Omy1038INRA
Omy1439INRA	Omy.927
Omy1441INRA			TC90639
Omy1401INRA
Omy1440INRA	Omy.1305		TC79939	TC79940
Omy1456INRA	Omy.396		TC90389	weakly similar to UP|Q91YN9 (Q91YN9) Bcl2-associated athanogene 2 (Mus musculus 9 days embryo whole body cDNA, RIKEN full-length enriched library, clone:D030052C04 product:BAG-FAMILY MOLECULAR CHAPERONE REGULATOR-2 homolog), partial (84%)
Omy1486INRA
Omy1472INRA
Omy1443INRA	Omy.1511
Omy1474INRA	Omy.1611		TC86088
Omy1512INRA	Omy.2184		TC81530	weakly similar to UP|Q96LD6 (Q96LD6) ABC transporter ABCG2, partial (29%)
Omy1476INRA
Omy1404INRA	Omy.2246
Omy1403INRA	Omy.1915		TC83218	TC83219
Omy1412INRA
Omy1480INRA			TC83586	homologue to UP|Q95T95 (Q95T95) GH10751p, partial (31%)
Omy1502INRA
Omy1426INRA			TC76023
Omy1415INRA
Omy1435INRA
Omy1513INRA			TC77622	UP|Q8IWX3 (Q8IWX3) SPOT2, partial (12%)
Omy1423INRA
Omy1419INRA
Omy1508INRA
Omy1471INRA			TC86239	similar to UP|Q86DV2 (Q86DV2) Clone ZZZ80 mRNA sequence, partial (42%)
OMM5199
OMM5186
Omy1105INRA
Omy1011INRA
Omy1286INRA			TC77002	similar to UP|Q7ZWZ9 (Q7ZWZ9) Dnm1l-prov protein, partial (18%)
Omy1224INRA			TC89783
Omy1235INRA			TC84956	homologue to GB|AAA38496.1|554015|MUSIGHV01B Ig heavy chain precursor {Mus musculus;} , partial (28%)
Omy1231INRA	Omy.19509		TC74133
Omy1294INRA	Omy.16796		TC80781
Omy1236INRA	Omy.15651		TC72884	similar to UP|Q9IAR3 (Q9IAR3) Kal1.2, partial (12%)
Omy1328INRA	Omy.15596
Omy1327INRA			TC92502	similar to UP|Q8WNT5 (Q8WNT5) Dopamine receptor D4 (Fragment), partial (9%)
OMM5269			TC81774	UP|Q69566 (Q69566) U88, partial (6%)
Omy1356INRA
Omy1382INRA
OMM5328			TC76967
Omy1389INRA
Omy1241INRA
Omy1394INRA
Omy1200INRA
Omy1197INRA
Omy1195INRA
OMM5213	Omy.418		TC92459
Omy1192INRA
Omy1191INRA
Omy1194INRA
Omy1190INRA
Omy1187INRA
Omy1185INRA			TC76251	homologue to UP|Q6PF47 (Q6PF47) MGC68922 protein, partial (14%)
Omy1094INRA			TC75877	weakly similar to UP|Q8WPJ4 (Q8WPJ4) Probable XPA binding protein 1, partial (5%)
Omy1184INRA
Omy1182INRA
OMM5320			TC92405
Omy1400INRA
Omy1264INRA			TC84494	homologue to UP|Q7TNF5 (Q7TNF5) Cbln1 protein (Fragment), partial (35%)

## Sheet: sansannot
Markers	UniGene Contig Name	UniGene Contig Description	TIGR Contig Name	TIGR Contig Description
OMM5174	Omy.1378		TC79751	weakly similar to UP|Q8S8G7 (Q8S8G7) PttA-like transposon protein (Fragment), partial (6%)
OMM5246	Omy.10931	Transcribed locus, weakly similar to NP_775889.1 hypothetical protein FLJ90652 [Homo sapiens]	TC79883	similar to UP|Q6Y2K3 (Q6Y2K3) LP9167 protein, partial (61%)
OMM5188	Omy.3899	Transcribed locus, weakly similar to NP_059979.2 kallikrein 15 isoform 4 preproprotein; prostinogen; ACO protease; kallikrein-like serine protease [Homo sapiens]	TC82960
Omy1282INRA	Omy.9883	Transcribed locus, weakly similar to XP_425274.1 PREDICTED: similar to slingshot homolog 1; slingshot 1 [Gallus gallus]	TC89082	similar to UP|Q76I76 (Q76I76) Slingshot-2L, partial (3%)
OMM5136	Omy.2074
Omy1207INRA	Omy.2246
Omy1027INRA	Omy.24797		TC82188
Omy1103INRA			TC87419	weakly similar to UP|CA26_CHICK (P15988) Collagen alpha 2(VI) chain precursor, partial (14%)
Omy1307INRA			TC78310	similar to UP|Q6PBX8 (Q6PBX8) NADH dehydrogenase flavoprotein 2, complete
Omy1211INRA	Omy.2887	Transcribed locus	TC90740
Omy1310INRA	Omy.4542	Transcribed locus
Omy1270INRA	Omy.4677	Transcribed locus, moderately similar to XP_370728.2 PREDICTED: similar to heterogeneous nuclear ribonucleoprotein A3 [Homo sapiens]	TC90232
Omy1254INRA			TC94517	similar to UP|Q95T95 (Q95T95) GH10751p, partial (33%)
Omy1306INRA			TC83616
Omy1108INRA
OMM5261	Omy.25051	Transcribed locus	TC80904
Omy1212INRA	Omy.9872	Transcribed locus, moderately similar to XP_416670.1 PREDICTED: hypothetical protein XP_416670 [Gallus gallus]	TC88443	similar to UP|Q7SYR0 (Q7SYR0) Cg4618-prov protein, partial (55%)
Omy1259INRA	Omy.7312	Transcribed locus, moderately similar to XP_540022.1 PREDICTED: similar to alpha-actinin-2-associated LIM protein [Canis familiaris]
OMM5294	Omy.22150	Transcribed locus	TC90854
Omy1263INRA	Omy.5717	Transcribed locus	TC72666
Omy1261INRA	Omy.824		TC73170
Omy1293INRA			TC93805	TC93806
OMM5165	Omy.21336	Transcribed locus	TC81283	weakly similar to UP|Q9YIA5 (Q9YIA5) Complement C3-Q2, partial (6%)
Omy1302INRA	Omy.2960	Transcribed locus	TC83261	TC83262
Omy1266INRA	Omy.10309	Transcribed locus, moderately similar to XP_372991.1 PREDICTED: similar to coated vesicle membrane protein [Homo sapiens]	TC78939	homologue to UP|Q7ZW75 (Q7ZW75) Coated vesicle membrane protein, complete
Omy1017INRA	Omy.7557	Transcribed locus, moderately similar to NP_058050.2 folate hydrolase; prostate-specific membrane antigen homolog; prostate-specific membrane antigen; glutamate carboxypeptidase II [Mus musculus]
OMM5318	Omy.6041	Transcribed locus, weakly similar to XP_423490.1 PREDICTED: similar to Tripartite motif protein 7 (Glycogenin-interacting protein) [Gallus gallus]	TC93451
Omy1025INRA	Omy.6052	Transcribed locus	TC93855	similar to UP|Q67JB9 (Q67JB9) Dimethyladenosine transferase, partial (5%)
Omy1023INRA	Omy.6062	Transcribed locus	TC74945
OMM5242	Omy.5087	Transcribed locus, weakly similar to XP_515424.1 PREDICTED: hypothetical protein XP_515424 [Pan troglodytes]	TC80019
Omy1289INRA	Omy.4197	Transcribed locus	TC87713
OMM5264	Omy.520		TC71906
Omy1271INRA	Omy.6446	Transcribed locus, moderately similar to NP_062788.1 hypoxia induced gene 1 [Mus musculus]	TC92644
Omy1232INRA	Omy.8436	Transcribed locus, moderately similar to XP_536245.1 PREDICTED: similar to ubiquitin C-terminal hydrolase [Canis familiaris]	TC78229	similar to UP|Q8AV65 (Q8AV65) Ubiquitin C-terminal hydrolase, partial (53%)
OMM5200			TC83002	TC83003
Omy1300INRA			TC84706	similar to UP|Q7ZUJ6 (Q7ZUJ6) Wu:fd10a06 protein (Fragment), partial (20%)
Omy1248INRA	Omy.8369	Transcribed locus, weakly similar to XP_127742.3 oxidase assembly 1-like [Mus musculus]
OMM5222	Omy.7970	Transcribed locus, weakly similar to NP_005018.1 phosphoinositide-3-kinase, regulatory subunit, polypeptide 2 (p85 beta); phosphatidylinositol 3-kinase, regulatory subunit, polypeptide 2 (p85 beta) [Homo sapiens]	TC84829	weakly similar to UP|P70304 (P70304) Phosphoinositide 3-kinase p85alpha, partial (13%)
Omy1114INRA
Omy1116INRA
OMM5266	Omy.7087	Transcribed locus, moderately similar to NP_081602.2 myeloid/lymphoid or mixed lineage-leukemia translocation to 3 homolog [Mus musculus]	TC81432	similar to UP|Q8VDR6 (Q8VDR6) Myeloid/lymphoid or mixed lineage-leukemia translocation to 3 homolog, partial (28%)
Omy1113INRA
Omy1112INRA
Omy1110INRA
Omy1242INRA	Omy.2551
Omy1126INRA
Omy1124INRA
Omy1283INRA
Omy1018INRA			TC76958	similar to UP|Q6TXI9 (Q6TXI9) LRRGT00010, partial (18%)
Omy1204INRA	Omy.9272	Transcribed locus, moderately similar to NP_002394.1 microfibrillar-associated protein 2 precursor [Homo sapiens]	TC86883
OMM5160	Omy.21527	Transcribed locus	TC89324	weakly similar to UP|IPKG_HUMAN (Q9Y2B9) cAMP-dependent protein kinase inhibitor, gamma form (PKI-gamma), partial (30%)
Omy1127INRA			TC93358	TC93359
Omy1125INRA	Omy.17309	Transcribed locus, weakly similar to XP_547876.1 PREDICTED: similar to Splicing factor, arginine/serine-rich 5 (Pre-mRNA splicing factor SRP40) (Insulin-induced growth response protein CL-4) (Delayed-early protein HRS) [Canis familiaris]	TC79648	homologue to UP|Q6DHJ0 (Q6DHJ0) Zgc:92278, partial (43%)
OMM5254	Omy.902		TC72144
Omy1219INRA			TC73268	similar to UP|KAP2_BOVIN (P00515) cAMP-dependent protein kinase type II-alpha regulatory subunit, partial (10%)
Omy1297INRA	Omy.13074	Transcribed locus	TC91699
Omy1130INRA
Omy1233INRA	Omy.4195	Transcribed locus, moderately similar to NP_542369.1 major vault protein [Mus musculus]	TC87759	similar to UP|Q6P3L0 (Q6P3L0) Major vault protein, partial (13%)
Omy1252INRA
Omy1020INRA	Omy.22610	Transcribed locus	TC81949	TC81950
Omy1118INRA
Omy1151INRA
Omy1148INRA	Omy.19048	Transcribed locus
Omy1149INRA	Omy.16337	Transcribed locus	TC75230
Omy1014INRA	Omy.21133	Transcribed locus	TC91146	weakly similar to UP|Q96G48 (Q96G48) XPO5 protein (Fragment), partial (8%)
Omy1013INRA			TC77635
Omy1015INRA	Omy.13310	Transcribed locus	TC85381
Omy1150INRA	Omy.13322	Transcribed locus
Omy1305INRA	Omy.21047	Transcribed locus	TC90219	homologue to GB|AAL11005.1|15990604|AY054974 RAE-1-like transcript 4 {Homo sapiens;} , partial (5%)
Omy1155INRA
Omy1165INRA
Omy1164INRA	Omy.13471	Transcribed locus
Omy1166INRA
Omy1167INRA
Omy1169INRA
Omy1278INRA	Omy.10785	Transcribed locus	TC71893
Omy1279INRA	Omy.19037	Transcribed locus	TC90325	similar to UP|Q9SKV3 (Q9SKV3) F5J5.17, partial (6%)
Omy1158INRA	Omy.13667	Transcribed locus
Omy1216INRA
Omy1163INRA	Omy.14006	Transcribed locus	TC75743
Omy1159INRA
Omy1160INRA
OMM5289	Omy.23237	Transcribed locus	TC82878
Omy1296INRA			TC90921	homologue to UP|Q62710 (Q62710) Nitric oxide synthase, partial (30%)
Omy1170INRA			TC84882
Omy1173INRA	Omy.14403	Transcribed locus
Omy1178INRA	Omy.14406	Transcribed locus
Omy1287INRA	Omy.14540	Transcribed locus	TC77405
Omy1313INRA	Omy.7082	Transcribed locus	TC91647	similar to UP|O61019 (O61019) Mucin-like protein, partial (13%)
Omy1301INRA	Omy.15023	Transcribed locus, weakly similar to XP_524230.1 PREDICTED: hypothetical protein XP_524230 [Pan troglodytes]
Omy1276INRA
Omy1145INRA	Omy.17121	Transcribed locus	TC72143
Omy1210INRA
Omy1138INRA			TC86419	TC86420
Omy1143INRA
Omy1202INRA	Omy.25756	Transcribed locus	TC80282
Omy1137INRA	Omy.19899	Transcribed locus, moderately similar to XP_427580.1 PREDICTED: similar to RUN and FYVE domain-containing 1, partial [Gallus gallus]
Omy1141INRA
Omy1136INRA
Omy1133INRA	Omy.14771	Transcribed locus	TC84688
OMM5146	Omy.8746	Transcribed locus
Omy1132INRA
Omy1298INRA			TC94589	weakly similar to UP|SEP3_MOUSE (Q9Z1S5) Neuronal-specific septin 3, partial (5%)
Omy1249INRA	Omy.21248	Transcribed locus	TC73630
Omy1140INRA			TC73501	homologue to UP|Q02393 (Q02393) M.musculus DNA for HC1 locus, partial (10%)
Omy1268INRA
Omy1134INRA
Omy1179INRA
Omy1260INRA	Omy.4394	Transcribed locus, strongly similar to NP_990451.1 enolase [Gallus gallus]
Omy1393INRA	Omy.1327
Omy1362INRA	Omy.10832	Transcribed locus	TC80938	similar to UP|Q69566 (Q69566) U88, partial (4%)
Omy1363INRA	Omy.3060	Transcribed locus
OMM5132	Omy.3130	Transcribed locus, weakly similar to NP_036457.1 microtubule-associated protein, RP/EB family, member 1; adenomatous polyposis coli-binding protein EB1 [Homo sapiens]	TC78149	similar to UP|Q9W6M6 (Q9W6M6) EB1, partial (85%)
OMM5216	Omy.12403	Transcribed locus, moderately similar to XP_354690.2 RIKEN cDNA 2610021K21 [Mus musculus]	TC83217
OMM5270	Omy.2164		TC73351	UP|Q6TXI7 (Q6TXI7) LRRGT00012, partial (3%)
Omy1039INRA			TC76222
Omy1069INRA	Omy.1818		TC86260	similar to UP|Q6DD31 (Q6DD31) Hpca-prov protein, partial (35%)
OMM5233	Omy.8681	Transcribed locus, strongly similar to XP_531639.1 PREDICTED: similar to ATP synthase beta chain, mitochondrial precursor [Canis familiaris]	TC78159	homologue to UP|ATPB_CYPCA (Q9PTY0) ATP synthase beta chain, mitochondrial precursor , partial (97%)
OMM5327	Omy.1937		TC85476	TC85477
OMM5162	Omy.1037		TC71326
Omy1350INRA
Omy1058INRA			TC76165	similar to UP|Q99KF9 (Q99KF9) Lrpprc protein, partial (41%)
OMM5197			TC90849
Omy1361INRA	Omy.2881	Transcribed locus
Omy1371INRA
Omy1097INRA	Omy.6759	Transcribed locus, strongly similar to XP_414587.1 PREDICTED: similar to dynactin 4 (p62); dynactin p62 subunit [Gallus gallus]	TC90563	similar to UP|Q9QUR2 (Q9QUR2) Dynactin subunit p62 (P62 dynactin subunit isoform 2), partial (69%)
Omy1099INRA			TC82175
Omy1377INRA	Omy.6827	Transcribed locus, weakly similar to NP_990735.1 GIRK1 protein [Gallus gallus]	TC73846	similar to UP|IRK3_HUMAN (P48549) G protein-activated inward rectifier potassium channel 1 (GIRK1) (Potassium channel, inwardly rectifying, subfamily J, member 3) (Inward rectifier K(+) channel Kir3.1), partial (27%)
Omy1372INRA	Omy.6833	Transcribed locus
OMM5149			TC88647	UP|Q6TXI9 (Q6TXI9) LRRGT00010, partial (17%)
Omy1368INRA	Omy.11267	Transcribed locus, weakly similar to XP_422325.1 PREDICTED: similar to MGC64415 protein [Gallus gallus]	TC73054
OMM5161	Omy.15299	Transcribed locus	TC72318	UP|Q6TXI9 (Q6TXI9) LRRGT00010, partial (16%)
Omy1396INRA	Omy.5166	Transcribed locus
OMM5307	Omy.12499	Transcribed locus	TC92480
OMM5164	Omy.5790	Transcribed locus	TC80737
Omy1347INRA
Omy1384INRA	Omy.4082	Transcribed locus, strongly similar to NP_775582.1 expressed sequence AI591476 [Mus musculus]
Omy1390INRA	Omy.7340	Transcribed locus, weakly similar to NP_060093.3 cyclin M3 isoform 1; ancient conserved domain protein 3 [Homo sapiens]
Omy1397INRA	Omy.5648	Transcribed locus, moderately similar to NP_085036.2 vacuolar protein sorting 16; vacuolar protein sorting 16 (yeast homolog); clone MGC:7352 [Mus musculus]
OMM5179	Omy.8271	Transcribed locus	TC74000
Omy1332INRA
Omy1333INRA	Omy.5945	Transcribed locus	TC75307
Omy1009INRA	Omy.493		TC87774	similar to UP|Q66IB8 (Q66IB8) Zgc:101851, partial (93%)
Omy1335INRA	Omy.6038	Transcribed locus
Omy1045INRA	Omy.7647	Transcribed locus	TC90822	similar to UP|Q99KF9 (Q99KF9) Lrpprc protein, partial (48%)
OMM5244	Omy.9177	Transcribed locus, weakly similar to XP_421299.1 PREDICTED: similar to neurexin III [Gallus gallus]	TC71930
Omy1354INRA	Omy.7704	Transcribed locus
Omy1095INRA	Omy.19163	Transcribed locus	TC92533	weakly similar to UP|Q69566 (Q69566) U88, partial (6%)
Omy1323INRA	Omy.9954	Transcribed locus, moderately similar to NP_064715.1 ankyrin repeat and MYND domain containing 2 [Homo sapiens]
Omy1093INRA			TC93344
Omy1387INRA	Omy.7928	Transcribed locus, moderately similar to XP_417414.1 PREDICTED: similar to contains transmembrane (TM) region [Gallus gallus]
OMM5210	Omy.487		TC82312	similar to UP|Q99KF9 (Q99KF9) Lrpprc protein, partial (30%)
Omy1392INRA	Omy.10498	Transcribed locus, moderately similar to NP_543136.1 testis-specific gene A2; meichroacidin; male meiotic metaphase chromosome-associated acidic protein; testes specific A2 homolog (mouse) [Homo sapiens]	TC79924	similar to UP|Q6VTH5 (Q6VTH5) Meichroacidin-like sperm-specific axonemal protein, complete
Omy1049INRA
Omy1067INRA			TC83658	weakly similar to UP|LOL3_HUMAN (P58215) Lysyl oxidase homolog 3 precursor (Lysyl oxidase-like protein 3) , partial (6%)
Omy1062INRA	Omy.21451	Transcribed locus	TC71912
OMM5298	Omy.20911	Transcribed locus	TC92256	TC92257
Omy1374INRA
Omy1040INRA	Omy.16406	Transcribed locus	TC90945	weakly similar to UP|Q69566 (Q69566) U88, partial (5%)
OMM5178	Omy.21494	Transcribed locus
Omy1336INRA	Omy.12767	Transcribed locus, weakly similar to NP_982258.1 similar to RIKEN cDNA 2610524G09 [Homo sapiens]	TC76311
Omy1349INRA	Omy.16348	Transcribed locus, moderately similar to XP_545613.1 PREDICTED: similar to hypothetical protein FLJ40432 [Canis familiaris]
Omy1322INRA	Omy.13057	Transcribed locus	TC92571	similar to UP|Q6DEM3 (Q6DEM3) Zgc:100930 protein, partial (7%)
Omy1358INRA	Omy.2941	Transcribed locus, strongly similar to XP_421170.1 PREDICTED: similar to S164 [Gallus gallus]	TC70654	similar to UP|Q9V3Y5 (Q9V3Y5) CG4119-PA (BcDNA.LD23634), partial (5%)
Omy1351INRA	Omy.13101	Transcribed locus
Omy1352INRA	Omy.8588	Transcribed locus, weakly similar to NP_004607.1 transmembrane 4 superfamily member 3; tumor-associated antigen CO-029 [Homo sapiens]	TC79063	similar to UP|Q7SYR5 (Q7SYR5) Tm4sf3-prov protein, partial (53%)
Omy1079INRA	Omy.13187	Transcribed locus	TC82077
Omy1329INRA	Omy.366		TC89652
Omy1046INRA	Omy.21057	Transcribed locus	TC91147	TC91148
Omy1096INRA	Omy.14080	Transcribed locus, weakly similar to NP_056176.2 R3H domain (binds single-stranded nucleic acids) containing [Homo sapiens]	TC71692	similar to GB|BAC65698.1|28972564|AK122416 mKIAA1002 protein {Mus musculus;} , partial (5%)
OMM5147	Omy.5522	Transcribed locus	TC71865	homologue to UP|Q6EE24 (Q6EE24) IRF2, partial (6%)
Omy1375INRA
OMM5129	Omy.12202	Transcribed locus, weakly similar to XP_508501.1 PREDICTED: similar to RIKEN cDNA 1810059G22 [Pan troglodytes]	TC79242	UP|Q8R193 (Q8R193) Calcium/calmodulin-dependent protein kinase 1D, partial (30%)
Omy1342INRA
OMM5185			TC72865	similar to UP|Q9VNS7 (Q9VNS7) CG14454-PA (CG32453-PA) (RE01153p), partial (12%)
OMM5137	Omy.8710	Transcribed locus, weakly similar to XP_541552.1 PREDICTED: similar to glutaminyl-peptide cyclotransferase-like [Canis familiaris]	TC70957	weakly similar to UP|Q66KH1 (Q66KH1) MGC84238 protein, partial (87%)
Omy1383INRA
Omy1035INRA			TC76838
Omy1380INRA
Omy1326INRA	Omy.15656	Transcribed locus, weakly similar to XP_416707.1 PREDICTED: similar to GC-rich sequence DNA-binding factor homolog [Gallus gallus]	TC88594	weakly similar to UP|GCFC_HUMAN (Q9Y5B6) GC-rich sequence DNA-binding factor homolog, partial (29%)
Omy1330INRA	Omy.1603
Omy1367INRA	Omy.20799	Transcribed locus	TC74117
Omy1359INRA			TC85789	TC85790
Omy1321INRA	Omy.3920	Transcribed locus, strongly similar to XP_533663.1 PREDICTED: similar to U1 small nuclear ribonucleoprotein A (U1 snRNP protein A) (U1A protein) (U1-A) [Canis familiaris]	TC80088	homologue to PDB|2U1A|2554638|2U1A Rna Binding Domain 2 Of Human U1a Protein, Nmr, 20 Structures. {Homo sapiens;} , partial (81%)
Omy1038INRA
Omy1339INRA	Omy.20755	Transcribed locus
Omy1348INRA	Omy.18680	Transcribed locus, moderately similar to NP_613075.1 H2A histone family, member Y isoform 1; histone macroH2A1.2; histone macroH2A1.1 [Homo sapiens]
Omy1060INRA	Omy.14751	Transcribed locus	TC84625	TC84626
OMM5271	Omy.7088	Transcribed locus	TC81240
Omy1439INRA	Omy.927
Omy1441INRA			TC90639
Omy1401INRA
Omy1440INRA	Omy.1305		TC79939	TC79940
Omy1477INRA	Omy.9885	Transcribed locus, weakly similar to NP_689621.1 hypothetical protein FLJ35779 [Homo sapiens]	TC85880
Omy1456INRA	Omy.396		TC90389	weakly similar to UP|Q91YN9 (Q91YN9) Bcl2-associated athanogene 2 (Mus musculus 9 days embryo whole body cDNA, RIKEN full-length enriched library, clone:D030052C04 product:BAG-FAMILY MOLECULAR CHAPERONE REGULATOR-2 homolog), partial (84%)
Omy1486INRA
Omy1487INRA	Omy.11173	Transcribed locus, strongly similar to NP_004921.1 F-actin capping protein beta subunit; Cap Z [Homo sapiens]	TC79178	homologue to PIR|A54819|A54819 actin-capping protein beta chain, splice form 2 - chicken {Gallus gallus;} , complete
Omy1472INRA
Omy1446INRA	Omy.10827	Transcribed locus, moderately similar to XP_416887.1 PREDICTED: similar to unc-50 related protein (UNCL) [Gallus gallus]
Omy1443INRA	Omy.1511
Omy1474INRA	Omy.1611		TC86088
Omy1512INRA	Omy.2184		TC81530	weakly similar to UP|Q96LD6 (Q96LD6) ABC transporter ABCG2, partial (29%)
Omy1476INRA
Omy1404INRA	Omy.2246
Omy1403INRA	Omy.1915		TC83218	TC83219
Omy1496INRA	Omy.2799	Transcribed locus, weakly similar to NP_078785.1 leucine rich repeat and fibronectin type III domain containing 3 [Homo sapiens]
Omy1467INRA	Omy.14620	Transcribed locus, weakly similar to NP_612445.1 hypothetical protein BC013035 [Homo sapiens]
Omy1469INRA	Omy.4510	Transcribed locus
Omy1468INRA	Omy.6731	Transcribed locus
Omy1499INRA	Omy.25131	Transcribed locus	TC74265	homologue to UP|Q7T0W1 (Q7T0W1) MGC68939 protein, partial (10%)
Omy1479INRA	Omy.4787	Transcribed locus, weakly similar to XP_418300.1 PREDICTED: similar to hypothetical protein FLJ20533 [Gallus gallus]	TC84691	TC84692
Omy1412INRA
Omy1501INRA	Omy.2892	Transcribed locus
Omy1413INRA	Omy.8921	Transcribed locus, moderately similar to NP_033989.2 cell division cycle 10 homolog [Mus musculus]	TC87016	similar to UP|CA36_CHICK (P15989) Collagen alpha 3(VI) chain precursor, partial (3%)
Omy1480INRA			TC83586	homologue to UP|Q95T95 (Q95T95) GH10751p, partial (31%)
Omy1502INRA
Omy1426INRA			TC76023
Omy1415INRA
Omy1427INRA	Omy.13525	Transcribed locus	TC92818
Omy1434INRA	Omy.8436	Transcribed locus, moderately similar to XP_536245.1 PREDICTED: similar to ubiquitin C-terminal hydrolase [Canis familiaris]	TC78228	similar to UP|Q8AV65 (Q8AV65) Ubiquitin C-terminal hydrolase, complete
Omy1435INRA
Omy1429INRA	Omy.7528	Transcribed locus
Omy1428INRA	Omy.13742	Transcribed locus, weakly similar to NP_057902.2 mitogen-activated protein kinase kinase kinase 6; apoptosis signal-regulating kinase 2 [Mus musculus]
Omy1430INRA	Omy.14919	Transcribed locus	TC74074
Omy1513INRA			TC77622	UP|Q8IWX3 (Q8IWX3) SPOT2, partial (12%)
Omy1507INRA	Omy.5725	Transcribed locus, weakly similar to XP_531789.1 PREDICTED: similar to cp431 [Canis familiaris]
Omy1420INRA	Omy.2724	Transcribed locus	TC72597
Omy1475INRA	Omy.9855	Transcribed locus	TC74047	similar to UP|Q6YDI2 (Q6YDI2) Doublesex-and mab-3-related transcription factor 1 b2, partial (5%)
Omy1423INRA
Omy1419INRA
Omy1508INRA
Omy1471INRA			TC86239	similar to UP|Q86DV2 (Q86DV2) Clone ZZZ80 mRNA sequence, partial (42%)
Omy1510INRA	Omy.20718	Transcribed locus	TC72940	similar to UP|T2EA_HUMAN (P29083) Transcription initiation factor IIE, alpha subunit (TFIIE-alpha) (General transcription factor IIE 56 kDa subunit), partial (9%)
Omy1511INRA	Omy.14703	Transcribed locus, moderately similar to XP_235782.2 PREDICTED: similar to Kelch repeat and BTB domain containing protein 3 (BTB and kelch domain containing protein 3) [Rattus norvegicus]
OMM5199
OMM5186
Omy1105INRA
Omy1391INRA	Omy.9882	Transcribed locus, moderately similar to NP_077753.1 methylthioadenosine phosphorylase [Mus musculus]	TC78519	homologue to UP|Q6PHI0 (Q6PHI0) Methylthioadenosine phosphorylase, partial (89%)
Omy1308INRA	Omy.9836	Transcribed locus	TC91668	similar to UP|O61988 (O61988) Pax6 protein, partial (4%)
Omy1011INRA
OMM5319	Omy.20889	Transcribed locus	TC91001	homologue to UP|Q6T424 (Q6T424) Tumor differentiation factor, partial (11%)
Omy1286INRA			TC77002	similar to UP|Q7ZWZ9 (Q7ZWZ9) Dnm1l-prov protein, partial (18%)
Omy1376INRA	Omy.15577	Transcribed locus
OMM5181	Omy.24006	Transcribed locus	TC90738
OMM5267	Omy.23948	Transcribed locus, weakly similar to XP_509613.1 PREDICTED: similar to 5-lipoxygenase activating protein (FLAP)	TC89487	weakly similar to UP|Q9D138 (Q9D138) Mus musculus 18-day embryo whole body cDNA, RIKEN full-length enriched library, clone:1110031F21 product:arachidonate 5-lipoxygenase activating protein, full insert sequence (Arachidonate 5-lipoxygenase activating protein), partial (77%)
Omy1224INRA			TC89783
OMM5205	Omy.24010	Transcribed locus, moderately similar to NP_989854.1 talin [Gallus gallus]	TC73719	similar to UP|Q8CDM9 (Q8CDM9) Mus musculus adult male testis cDNA, RIKEN full-length enriched library, clone:4931402J01 product:talin 2, full insert sequence, partial (3%)
Omy1235INRA			TC84956	homologue to GB|AAA38496.1|554015|MUSIGHV01B Ig heavy chain precursor {Mus musculus;} , partial (28%)
Omy1378INRA	Omy.24520	Transcribed locus, moderately similar to NP_006339.2 component of oligomeric golgi complex 5 isoform 1 [Homo sapiens]
Omy1231INRA	Omy.19509		TC74133
Omy1294INRA	Omy.16796		TC80781
Omy1236INRA	Omy.15651		TC72884	similar to UP|Q9IAR3 (Q9IAR3) Kal1.2, partial (12%)
Omy1398INRA	Omy.15606	Transcribed locus, weakly similar to NP_000207.1 Kallmann syndrome 1 protein [Homo sapiens]	TC94356	homologue to UP|Q9NRB6 (Q9NRB6) Mutant fibroblast growth factor receptor 3 (Fragment), partial (7%)
Omy1328INRA	Omy.15596
Omy1327INRA			TC92502	similar to UP|Q8WNT5 (Q8WNT5) Dopamine receptor D4 (Fragment), partial (9%)
Omy1366INRA	Omy.24016	Transcribed locus, weakly similar to XP_519854.1 PREDICTED: similar to hypothetical protein DKFZp762O076 [Pan troglodytes]
Omy1284INRA	Omy.12381	Transcribed locus, weakly similar to XP_344805.1 PREDICTED: similar to putative protein (5I806) [Rattus norvegicus]	TC81033	homologue to UP|Q8IWY0 (Q8IWY0) TREM-like transcript 2 (APAF6268), partial (5%)
OMM5269			TC81774	UP|Q69566 (Q69566) U88, partial (6%)
Omy1288INRA	Omy.15564	Transcribed locus	TC82755	UP|Q62710 (Q62710) Nitric oxide synthase, partial (24%)
Omy1318INRA	Omy.22795	Transcribed locus	TC74853
Omy1356INRA
Omy1382INRA
OMM5133	Omy.19572	Transcribed locus, moderately similar to NP_004107.1 FK506-binding protein 1B isoform a [Homo sapiens]	TC69963	homologue to UP|Q642J1 (Q642J1) Zgc:103752, complete
OMM5328			TC76967
Omy1373INRA	Omy.3724	Transcribed locus	TC72097	similar to UP|Q6TXI9 (Q6TXI9) LRRGT00010, partial (18%)
Omy1247INRA	Omy.1742	Transcribed locus, weakly similar to XP_414783.1 PREDICTED: cytochrome P450 A 37 [Gallus gallus]
Omy1214INRA	Omy.19719	Transcribed locus	TC91533
Omy1265INRA	Omy.16560	Transcribed locus	TC73551
Omy1238INRA	Omy.22680	Transcribed locus	TC75507
OMM5306	Omy.24451	Transcribed locus	TC76163
Omy1389INRA
Omy1241INRA
Omy1394INRA
Omy1004INRA	Omy.1503	Transcribed locus
Omy1002INRA	Omy.18970	Transcribed locus, strongly similar to NP_005714.2 transmembrane 4 superfamily member 9 [Homo sapiens]	TC80959	homologue to UP|Q5XJE2 (Q5XJE2) Zgc:103404, complete
Omy1200INRA
Omy1197INRA
Omy1195INRA
OMM5213	Omy.418		TC92459
Omy1192INRA
Omy1191INRA
Omy1194INRA
Omy1190INRA
Omy1187INRA
Omy1185INRA			TC76251	homologue to UP|Q6PF47 (Q6PF47) MGC68922 protein, partial (14%)
Omy1094INRA			TC75877	weakly similar to UP|Q8WPJ4 (Q8WPJ4) Probable XPA binding protein 1, partial (5%)
Omy1184INRA
Omy1227INRA	Omy.1159	Transcribed locus, weakly similar to XP_513338.1 PREDICTED: similar to NADH-ubiquinone oxidoreductase 15 kDa subunit (Complex I-15 kDa) (CI-15 kDa) [Pan troglodytes]
Omy1182INRA
OMM5320			TC92405
Omy1400INRA
Omy1264INRA			TC84494	homologue to UP|Q7TNF5 (Q7TNF5) Cbln1 protein (Fragment), partial (35%)
OMM5168	Omy.20817	Transcribed locus	TC72749	weakly similar to UP|LECH_HUMAN (P07306) Asialoglycoprotein receptor 1 (Hepatic lectin H1) (ASGPR) (ASGP-R), partial (7%)
Omy1399INRA	Omy.15759	Transcribed locus	TC87414
