# Supplementary material for: A Type I and Type II microsatellite linkage map of Rainbow trout (Oncorhynchus mykiss) with presumptive coverage of all chromosome arms
Source: BMC Genomics. 2006 Nov 30;7:302. doi: 10.1186/1471-2164-7-302 (PMC1698487; doi:10.1186/1471-2164-7-302)
Supplement: Additional file 3 — Functional Annotation of microsatellites markers associated to ESTs. Tentative annotations from Oncorhynchus mykiss UniGene Build [38] or from rainbow trout gene index version 5.0 [39] were retrieved with the Rainbow Trout EST Sigenae/Ensembl EST contig browser. Markers are annotated with NCBI protein accession number [40] for Unigene annotation or from Uniprot accession number [41] for TIGR annotation. Unigene contig name, Unigene contig description, TIGR contig and TIGR contig description are given. [file 1471-2164-7-302-S3.xls]

## Sheet: Total à publier
	Marker	GB/Reference	Forward Primer	Reverse Primer
Microsatellite isolated from EST	Omy1016INRA	BX084617	ACCAAAGGTCTCCTCATTCC	GCTCGCTGAAGATACTGTGC
	Omy1093INRA	BX318605	GCTTTGTGTTGCAGCTTACC	CCCAAATACCTGTTCAGATCC
	Omy1105INRA	unpublished	ACACCGTGAGGTTTGTAGGG	GCTCTGTTCCACTTACCTTGG
	Omy1134INRA	CR376472	AATGTCTACCCATGTCTCTGC	AGTTGCCGTGGTGATTAGG
	Omy1141INRA	CR372574	TGCACAGGAGTGTGAGTGG	CAGTGTTCGGAAACATGC
	Omy1149INRA	BX874525	CTCCCTGTCATTTCCTCTGG	GGGACAGTGTAGGCAAAGC
	Omy1164INRA	BX880439	GGCCAATGGTATTTTCATGC	CGTGTGATAGGGGCTGAAGT
	Omy1178INRA	BX912327	GGAAATCTGGAGTTGCTTCC	TCCAATCGTTTCTGTTCC
	Omy1202INRA	CR369585	TTGGGCAATCAATATGTAGC	GAACGCAACACCCTTTACC
	Omy1207INRA	BX083329	AAATACCTGGAACACCTTTACC	TTTCCTGGAGATATGAAGTCC
	Omy1252INRA	BX865198	ATTCTGGGACCAACTACACC	AAACAGAACTCCCTCTTTGC
	Omy1283INRA	unpublished	CAAGCAAGTGTCTGGACTGG	AGCAGCAGGTAAAGCAGAGG
	Omy1289INRA	BX316544	GGTTCTGGGAGGATAACTGG	GTTGTTGTTGGGTTGCTAGG
	Omy1307INRA	BX087220	ATTTCAACAAGTCCCTAGCC	CCACTGTGAAGTTAGGTGTTCC
	Omy1310INRA	BX297013	ACAACGGCATGTAGTGTTCC	TGTCGAAATGGTAGGTTTCC
	Omy1318INRA	BX303659	TGGACCAGTCTTAACCTAACC	GACTTCTACAGGCAAACAAACC
	Omy1328INRA	unpublished	GCCACAACACTCAAACAGG	ATGGGTTATTTGTCCTTTGC
	Omy1336INRA	BX868542	CCAATTTGATTCTGCTCAGG	ACCCACGGTCTTAATTGTGC
	Omy1342INRA	BX882479	TCAAATACCAGAGCAAACTGG	GCACCTCTCACTTATGGATCG
	Omy1347INRA	unpublished	TGGCACAGTGTCTGACTGG	CCGTTCTAATGGACTGACACC
	Omy1350INRA	unpublished	CAAATCTTCCATCTCTTTCTGG	CTGTCCAGTCATGTGAAATCC
	Omy1358INRA	BX871675	TCAAAGAATGCGCTCAACC	CCAAGTGTCTGCTTTCATGC
	Omy1380INRA	BX909643	AGTAAACCTCTGGTGACTATCC	GGGTTCATTTGAGACACAGC
	Omy1392INRA	BX861189	GAAGCTGGAGAGAGACATGG	AGAAAGAGAGAGAGAGGGTAGG
	Omy1412INRA	BX315868	CACACTTGTCTCGACTTCTGC	CACGTAAGTTCCTTTGACATGC
	Omy1427INRA	BX883294	GCAACCTTCACCTGTCTGC	CCCTTTGATGGGCATAGC
	Omy1479INRA	BX299601	CATGACCTCTTCCTAGTCACC	GATGCTGTTCCCACTTCC
	Omy1496INRA	unpublished	GCATTGCTTGTGCTGTAGG	GGTTGTTCGGTGATCTCTAGG
		CA061336	Gharbi K, unpublished
		CA345149	Gharbi K, unpublished
		CA040745	Gharbi K, unpublished
		CA060381	Gharbi K, unpublished
		CA349040	Gharbi K, unpublished
		BX296674	Gharbi K, unpublished
		BX305657	Gharbi K, unpublished
		BX301679	Gharbi K, unpublished
		BX313262	Gharbi K, unpublished
		BX863380	Gharbi K, unpublished
		BX871195	Gharbi K, unpublished
		BX887563	Gharbi K, unpublished
		BX307443	Gharbi K, unpublished
		BX870052	Gharbi K, unpublished
Microsatellite isolated from genomic library	Omy3INRA	Danzmann et al., 2005	CCCTAATGACAAGCTCTCC	GAGTGGCAGTCATACATCAC
	Omy4INRA	Danzmann et al., 2005	AGCCGATGTATCAGTCACC	CCTAACTGACCTGAGACAGGG
	Omy7INRA	Danzmann et al., 2005	CAAGGAATGGCACAGCTTG	TTAAGTTTTGCCTAGATAAGGG
	Omy8INRA	Danzmann et al., 2005	GATCCTAGTTTTGTGACACT	GGCATCAGGGAATCAGG
	Omy10INRA	Danzmann et al., 2005	GATCCTCATACTGTACTTCTCC	CTCTTAGGCCAAACAAGGG
	Omy11INRA	Danzmann et al., 2005	GTTCAAGTCAAAGCAGCTGG	CCAGGGCATGGCTTTGG
	Omy14INRA	Danzmann et al., 2005	GTCAGCGATAATCCACATGG	CCGTTATGGAGATGTGTAGGG
	Omy16INRA	Danzmann et al., 2005	GAGAACCTAAACCCAGCC	CACGTAATCCACAGCTCC
	Omy17INRA	Danzmann et al., 2005	GAGGCTCACATTGGCAGTC	CCATCTGTTCGGTGTCCG
	Omy18INRA	Danzmann et al., 2005	CGGGCTCAGATTTCACAG	GATGCATGTACTCTGTAGGTAGC
	Omy21INRA	Danzmann et al., 2005	GCATTGGCGTAATCACAAGG	CTGACGGACATATCAGCCC
	Omy23INRA	Danzmann et al., 2005	CCTGTAGCTGGGGATTTGG	CTTTGGTATCCATCACTCAGC
	Omy25INRA	Danzmann et al., 2005	GATGGACGAGGAGGACCTCAG	CTACAGATACAGGACAGGGAC
	Omy27INRA	Danzmann et al., 2005	CCAATCACCATCTGCTGGG	GCCCATCGTTTAGCCAGG
	Omy29INRA	Danzmann et al., 2005	CGCGTGGGAACAAGAC	GCTCTAATGTATTAGCCTACC
	Omy38DU	Danzmann et al., 2005	TGGTTGTTGCCATTTGTCTC	GCCTGTATTGTCTGAGAAGG
	Omy77DU	Danzmann et al., 2005	CGTTCTCTACTGAGTCAT	GTCTTTAAGGCTTCACTGCA
	Omy103INRA	Danzmann et al., 2005	TGGAAGCAGTCAAGGTACGTA	TGTATGCACTAATAGGCCTTT
	Omy111DU	Danzmann et al., 2005	TGGAAGCAGTCAAGGTACGTA	TGTATGCACTAATAGGCCTTT
	Omy120INRA	Danzmann et al., 2005	GTCACCCCCTTCGGCATACC	AAACTGAAAACAGGCATCTTG
	Omy207UoG	Danzmann et al., 2005	ACCCTAGTCATTCAGTCAGG	GATCACTGTGATAGACATCG
	Omy272UoG	Danzmann et al., 2005	CTGTGTGAAGGCATGCAAAGG	ATTCAGCAGTAGTGGGCTTTAACC
	Omy301UoG	Danzmann et al., 2005	ACTTAAGACTGGCAACCTT	CTACACGGCCTTCGGGTGAGA
	Omy325UoG	Danzmann et al., 2005	TGTGAGACTGTCAGATTTTGC	CGGAGTCCGTATCCTTCCC
	Omy335UOG	Danzmann et al., 2005	ACCTATATCAACTGAATGTATGCC	TGGAACAGGCTGGTGAGAGC
	OmyFGT2TUF	Danzmann et al., 2005	GAAACACGTCTGGGGTCAGT	GTGTGGAACCCAACAGGC
	OmyFGT3TUF	Danzmann et al., 2005	AGATTTACCCAGCCAGGTAG	CATAGTCTGAACAGGGACAG
	OmyFGT4TUF	Danzmann et al., 2005	CATTTTCAGGTTTGGCGC	CTCACAACAGCACACGCAC
	OmyFGT8TUF	Danzmann et al., 2005	AAGTGTTGGCCTCAGACCTG	GAGCTCCCTCCTCAGAATACC
	OmyFGT12TUF	Danzmann et al., 2005	CAGTGTTGGAACACGTCCTG	TTGATTCTTGTGATGAAATCGC
	OmyFGT16TUF	Danzmann et al., 2005	CCTACACTGTAGGGCGTGGT	ACCTGTTTGTTTTGAAATGGTG
	OmyFGT18TUF	Danzmann et al., 2005	AAGTGTTGGCCTCAGACCTG	GAGCTCCCTCCTCAGAATACC
	OmyFGT19TUF	Danzmann et al., 2005	TTTCTGACTGGGCAACAGTG	ATCAGCCTAGAAAAACACTGGG
	OmyFGT23TUF	Danzmann et al., 2005	ATTCGTGCGTGTGTACGTGT	CTATTGGGGGTTGTGTTCTCA
	OmyFGT24TUF	Danzmann et al., 2005	TGTCCTTGCTGTCTCACTGTG	CCTCAGTCCCACACCCTGAAT
	OmyFGT27TUF	Danzmann et al., 2005	AATATATCCCCCTCTCACCACC	TACCCTTGTCAGTAGGTCACCA
	OmyFGT28TUF	Danzmann et al., 2005	TTTGAAAGAGGGTTCTCAAAGG	ACACACGCACAGACGCAT
	OmyPuPuPyDU	Danzmann et al., 2005	ATGCAGCGGATGTAGGGGGA	TTAAGTGAAAAGACGTAAGTC
	Ssa14DU	Danzmann et al., 2005	CCTTTTGACAGATTTAGGATTTC	CAAACCAAACATACCTAAAGCC
	Ssa20.19NUIG	Danzmann et al., 2005	TCAACCTGGTCTGCTTCGAC	CTAGTTTCCCCAGCACAGCC
	Str4INRA	Danzmann et al., 2005	GCCCGGTCAGCATCAGG	CATAATTTGCAGTCTTCTCAGGG
	Str11INRA	Danzmann et al., 2005	ATGACGTGGTTATAATAGTGGG	ATAACACTGTTGAATGTTCGG
